# Supplementary material for: Crystal structures of three carbazole derivatives: 12-ethyl-7-phenyl­sulfonyl-7H-benzofuro[2,3-b]carbazole, (1), 2-(4,5-dimeth­oxy-2-nitro­phen­yl)-4-hy­droxy-9-phenyl­sulfonyl-9H-carbazole-3-carbaldehyde, (2), and 12-phenyl-7-phenyl­sulfonyl-7H-benzofuro[2,3-b]carbazole, (3)
Source: Acta Crystallogr E Crystallogr Commun. 2016 Nov 4;72(Pt 12):1744–50. doi: 10.1107/S2056989016016819 (PMC5137599; doi:10.1107/S2056989016016819)
Supplement: Supplementary file 1 [file e-72-01744-sup1.cif]

##############################################################################
#                                                                            #
# This CIF contains the data in a paper accepted for publication in          #
# Acta Crystallographica Section E. It conforms to the requirements of       #
# Notes for Authors for Acta Crystallographica Section E, and has been       #
# peer reviewed under the auspices of the IUCr Commission on Journals.       #
#                                                                            #
# Full details of the Crystallographic Information File format               #
# are given in the paper "The Crystallographic Information File (CIF):       #
# a New Standard Archive File for Crystallography" by S. R. Hall, F. H.      #
# Allen and I. D. Brown [Acta Cryst. (1991), A47, 655-685].                  #
#                                                                            #
# The current version of the core CIF dictionary is obtainable from          #
# ftp://ftp.iucr.org/pub/cif_core.dic.                                       #
#                                                                            #
# Software is freely available for graphical display of the structure(s)     #
# in this CIF. For information consult the CIF software page                 #
# http://www.iucr.org/resources/cif/software.                                #
#                                                                            #
# This file may be used for bona fide research purposes within the           #
# scientific community so long as proper attribution is given to the journal # 
# article from which it was obtained.                                        #
#                                                                            #
##############################################################################
data_1
_audit_creation_method     SHELXL-97
_database_code_depnum_ccdc_archive     'CCDC 1479198'
_chemical_name_systematic
;
12-Ethyl-7-phenylsulfonyl-7<i>H</i>-benzofuro[2,3-b]carbazole
;
_chemical_name_common     ?
_chemical_formula_moiety     'C26 H19 N O3 S'
_chemical_formula_sum     'C26 H19 N O3 S'
_chemical_formula_iupac     'C26 H19 N O3 S'
_chemical_formula_weight     425.48
_chemical_melting_point     ?
_symmetry_cell_setting     triclinic
_symmetry_space_group_name_H-M     'P -1'
_symmetry_space_group_name_Hall     '-P 1'
loop_
    _symmetry_equiv_pos_as_xyz
    'x, y, z'
    '-x, -y, -z'
_cell_length_a     8.3037(2)
_cell_length_b     14.3468(3)
_cell_length_c     18.4068(5)
_cell_angle_alpha     70.5940(10)
_cell_angle_beta     78.1390(10)
_cell_angle_gamma     85.3560(10)
_cell_volume     2023.90(8)
_cell_formula_units_Z     4
_cell_measurement_reflns_used     8968
_cell_measurement_theta_min     1.50
_cell_measurement_theta_max     27.20
_cell_measurement_temperature     296(2)
_exptl_crystal_description     block
_exptl_crystal_colour     colourless
_exptl_crystal_size_max     0.35
_exptl_crystal_size_mid     0.30
_exptl_crystal_size_min     0.25
_exptl_crystal_density_diffrn     1.396
_exptl_crystal_density_meas     ?
_exptl_crystal_density_method     'not measured'
_exptl_crystal_F_000     888
_exptl_absorpt_coefficient_mu     0.190
_exptl_absorpt_correction_type     multi-scan
_exptl_absorpt_process_details
;
(SADABS; Bruker, 2008)
;
_exptl_absorpt_correction_T_min     0.936
_exptl_absorpt_correction_T_max     0.954
_exptl_special_details     ?
_diffrn_ambient_temperature     296(2)
_diffrn_radiation_type     MoK\a
_diffrn_radiation_wavelength     0.71073
_diffrn_radiation_source     'fine-focus sealed tube'
_diffrn_radiation_monochromator     graphite
_diffrn_measurement_device_type     'Bruker Kappa APEXII CCD'
_diffrn_measurement_method     '\w & \f scans'
_diffrn_detector_area_resol_mean     ?
_diffrn_reflns_number     32388
_diffrn_reflns_av_R_equivalents     0.0219
_diffrn_reflns_av_sigmaI/netI     0.0234
_diffrn_reflns_theta_min     1.50
_diffrn_reflns_theta_max     27.20
_diffrn_reflns_theta_full     25.00
_diffrn_measured_fraction_theta_max     0.993
_diffrn_measured_fraction_theta_full     0.999
_diffrn_reflns_limit_h_min     -10
_diffrn_reflns_limit_h_max     10
_diffrn_reflns_limit_k_min     -18
_diffrn_reflns_limit_k_max     13
_diffrn_reflns_limit_l_min     -23
_diffrn_reflns_limit_l_max     23
_diffrn_standards_number     ?
_diffrn_standards_interval_count     ?
_diffrn_standards_interval_time     ?
_diffrn_standards_decay_%     ?
_refine_special_details
;
 Refinement of F^2^ against ALL reflections.  The weighted R-factor wR and
 goodness of fit S are based on F^2^, conventional R-factors R are based
 on F, with F set to zero for negative F^2^. The threshold expression of
 F^2^ > 2sigma(F^2^) is used only for calculating R-factors(gt) etc. and is
 not relevant to the choice of reflections for refinement.  R-factors based
 on F^2^ are statistically about twice as large as those based on F, and R-
 factors based on ALL data will be even larger.
;
_reflns_number_total     8968
_reflns_number_gt     7032
_reflns_threshold_expression     >2sigma(I)
_refine_ls_structure_factor_coef     Fsqd
_refine_ls_matrix_type     full
_refine_ls_R_factor_all     0.0611
_refine_ls_R_factor_gt     0.0455
_refine_ls_wR_factor_gt     0.1137
_refine_ls_wR_factor_ref     0.1247
_refine_ls_goodness_of_fit_ref     1.012
_refine_ls_restrained_S_all     1.012
_refine_ls_number_reflns     8968
_refine_ls_number_parameters     561
_refine_ls_number_restraints     0
_refine_ls_hydrogen_treatment     constr
_refine_ls_weighting_scheme     calc
_refine_ls_weighting_details
         'calc w=1/[\s^2^(Fo^2^)+(0.0579P)^2^+0.9550P] where P=(Fo^2^+2Fc^2^)/3'
_atom_sites_solution_hydrogens     geom
_atom_sites_solution_primary     direct
_atom_sites_solution_secondary     difmap
_refine_ls_shift/su_max     0.000
_refine_ls_shift/su_mean     0.000
_refine_diff_density_max     0.671
_refine_diff_density_min     -0.367
_refine_ls_extinction_method     none
_refine_ls_extinction_coef     ?
loop_
    _atom_type_symbol
    _atom_type_description
    _atom_type_scat_dispersion_real
    _atom_type_scat_dispersion_imag
    _atom_type_scat_source
    'C' 'C' 0.0033 0.0016
                         'International Tables Vol C Tables 4.2.6.8 and 6.1.1.4'
    'H' 'H' 0.0000 0.0000
                         'International Tables Vol C Tables 4.2.6.8 and 6.1.1.4'
    'N' 'N' 0.0061 0.0033
                         'International Tables Vol C Tables 4.2.6.8 and 6.1.1.4'
    'O' 'O' 0.0106 0.0060
                         'International Tables Vol C Tables 4.2.6.8 and 6.1.1.4'
    'S' 'S' 0.1246 0.1234
                         'International Tables Vol C Tables 4.2.6.8 and 6.1.1.4'
_computing_data_collection
;
APEX2 (Bruker, 2008)
;
_computing_cell_refinement
;
SAINT (Bruker, 2008)
;
_computing_data_reduction
;
SAINT (Bruker, 2008)
;
_computing_structure_solution
;
SHELXS97 (Sheldrick, 2008)
;
_computing_structure_refinement
;
SHELXL97 (Sheldrick, 2008)
;
_computing_molecular_graphics
;
ORTEP-3 for Windows (Farrugia, 2012) and Mercury (Macrae <i>et al.</i>,
2008)
;
_computing_publication_material
;
SHELXL97 (Sheldrick, 2008) and PLATON (Spek, 2009)
;
loop_
    _atom_site_type_symbol
    _atom_site_label
    _atom_site_fract_x
    _atom_site_fract_y
    _atom_site_fract_z
    _atom_site_U_iso_or_equiv
    _atom_site_adp_type
    _atom_site_calc_flag
    _atom_site_refinement_flags
    _atom_site_occupancy
    _atom_site_symmetry_multiplicity
    _atom_site_disorder_assembly
    _atom_site_disorder_group
    C C1 0.7000(3) 0.23489(15) 0.65728(12) 0.0518(5) Uani d . 1 1 . .
    H H1 0.6502 0.2770 0.6846 0.062 Uiso calc R 1 1 . .
    C C1' 0.3087(3) 0.35673(16) -0.15171(12) 0.0468(5) Uani d . 1 1 . .
    H H1' 0.2811 0.4208 -0.1799 0.056 Uiso calc R 1 1 . .
    C C2 0.6984(3) 0.13356(17) 0.69399(14) 0.0619(6) Uani d . 1 1 . .
    H H2 0.6474 0.1077 0.7463 0.074 Uiso calc R 1 1 . .
    C C2' 0.3273(3) 0.28301(18) -0.18562(13) 0.0558(6) Uani d . 1 1 . .
    H H2' 0.3112 0.2977 -0.2368 0.067 Uiso calc R 1 1 . .
    C C3' 0.3696(3) 0.18749(17) -0.14461(14) 0.0561(6) Uani d . 1 1 . .
    H H3' 0.3828 0.1393 -0.1690 0.067 Uiso calc R 1 1 . .
    C C3 0.7715(3) 0.07018(16) 0.65380(14) 0.0603(6) Uani d . 1 1 . .
    H H3 0.7685 0.0024 0.6796 0.072 Uiso calc R 1 1 . .
    C C4' 0.3926(3) 0.16229(15) -0.06827(13) 0.0481(5) Uani d . 1 1 . .
    H H4' 0.4215 0.0982 -0.0408 0.058 Uiso calc R 1 1 . .
    C C4 0.8488(3) 0.10544(14) 0.57628(13) 0.0507(5) Uani d . 1 1 . .
    H H4 0.8985 0.0628 0.5494 0.061 Uiso calc R 1 1 . .
    C C5' 0.3710(2) 0.23655(14) -0.03417(11) 0.0375(4) Uani d . 1 1 . .
    C C5 0.8495(2) 0.20709(13) 0.53989(11) 0.0395(4) Uani d . 1 1 . .
    C C6' 0.3317(2) 0.33431(13) -0.07473(10) 0.0355(4) Uani d . 1 1 . .
    C C6 0.7773(2) 0.27308(13) 0.57885(11) 0.0390(4) Uani d . 1 1 . .
    C C7' 0.3200(2) 0.39194(13) -0.02196(10) 0.0316(4) Uani d . 1 1 . .
    C C7 0.8033(2) 0.37338(13) 0.52354(10) 0.0351(4) Uani d . 1 1 . .
    C C8 0.8888(2) 0.36459(12) 0.45138(10) 0.0329(4) Uani d . 1 1 . .
    C C8' 0.3470(2) 0.32578(12) 0.05125(10) 0.0319(4) Uani d . 1 1 . .
    C C9 0.9360(2) 0.44497(13) 0.38509(10) 0.0354(4) Uani d . 1 1 . .
    H H9 0.9938 0.4388 0.3379 0.043 Uiso calc R 1 1 . .
    C C9' 0.3411(2) 0.35445(13) 0.11646(10) 0.0351(4) Uani d . 1 1 . .
    H H9' 0.3593 0.3108 0.1644 0.042 Uiso calc R 1 1 . .
    C C10' 0.3060(2) 0.45326(13) 0.10416(10) 0.0331(4) Uani d . 1 1 . .
    C C10 0.8897(2) 0.53486(12) 0.39514(10) 0.0337(4) Uani d . 1 1 . .
    C C11 0.8055(2) 0.54828(13) 0.46460(10) 0.0345(4) Uani d . 1 1 . .
    C C11' 0.2811(2) 0.52240(12) 0.03310(10) 0.0312(4) Uani d . 1 1 . .
    C C12' 0.2920(2) 0.49311(12) -0.03285(10) 0.0311(4) Uani d . 1 1 . .
    C C12 0.7653(2) 0.46682(13) 0.53194(11) 0.0382(4) Uani d . 1 1 . .
    C C13' 0.2429(2) 0.61493(13) 0.04986(11) 0.0356(4) Uani d . 1 1 . .
    C C13 0.7802(2) 0.65476(13) 0.44577(11) 0.0393(4) Uani d . 1 1 . .
    C C14' 0.2500(2) 0.59338(13) 0.12880(11) 0.0391(4) Uani d . 1 1 . .
    C C14 0.8538(2) 0.69530(13) 0.36753(11) 0.0395(4) Uani d . 1 1 . .
    C C15' 0.2182(3) 0.66080(16) 0.16837(13) 0.0537(5) Uani d . 1 1 . .
    H H15' 0.2245 0.6433 0.2211 0.064 Uiso calc R 1 1 . .
    C C15 0.8558(3) 0.79472(14) 0.32618(13) 0.0501(5) Uani d . 1 1 . .
    H H15 0.9080 0.8191 0.2739 0.060 Uiso calc R 1 1 . .
    C C16 0.7764(4) 0.85641(15) 0.36614(14) 0.0643(7) Uani d . 1 1 . .
    H H16 0.7735 0.9241 0.3403 0.077 Uiso calc R 1 1 . .
    C C16' 0.1766(3) 0.75549(17) 0.12644(14) 0.0639(7) Uani d . 1 1 . .
    H H16' 0.1543 0.8034 0.1511 0.077 Uiso calc R 1 1 . .
    C C17 0.7011(4) 0.81913(16) 0.44405(15) 0.0712(8) Uani d . 1 1 . .
    H H17 0.6484 0.8623 0.4697 0.085 Uiso calc R 1 1 . .
    C C17' 0.1677(3) 0.78012(16) 0.04815(15) 0.0648(7) Uani d . 1 1 . .
    H H17' 0.1395 0.8445 0.0210 0.078 Uiso calc R 1 1 . .
    C C18 0.7025(3) 0.71908(16) 0.48456(13) 0.0567(6) Uani d . 1 1 . .
    H H18 0.6520 0.6951 0.5371 0.068 Uiso calc R 1 1 . .
    C C18' 0.1997(3) 0.71123(15) 0.00921(13) 0.0496(5) Uani d . 1 1 . .
    H H18' 0.1925 0.7289 -0.0434 0.060 Uiso calc R 1 1 . .
    C C19' 0.2730(2) 0.56711(13) -0.11114(10) 0.0359(4) Uani d . 1 1 . .
    H H19A 0.3424 0.5469 -0.1527 0.043 Uiso calc R 1 1 . .
    H H19B 0.3100 0.6311 -0.1145 0.043 Uiso calc R 1 1 . .
    C C19 0.6875(3) 0.48089(15) 0.60964(12) 0.0453(5) Uani d . 1 1 . .
    H H19C 0.7244 0.4282 0.6520 0.054 Uiso calc R 1 1 . .
    H H19D 0.7226 0.5432 0.6108 0.054 Uiso calc R 1 1 . .
    C C20' 0.0955(3) 0.57674(17) -0.12336(13) 0.0525(5) Uani d . 1 1 . .
    H H20A 0.0600 0.5143 -0.1225 0.079 Uiso calc R 1 1 . .
    H H20B 0.0887 0.6256 -0.1731 0.079 Uiso calc R 1 1 . .
    H H20C 0.0262 0.5964 -0.0822 0.079 Uiso calc R 1 1 . .
    C C20 0.5034(3) 0.48049(19) 0.62191(15) 0.0628(6) Uani d . 1 1 . .
    H H20D 0.4666 0.5338 0.5809 0.094 Uiso calc R 1 1 . .
    H H20E 0.4572 0.4886 0.6717 0.094 Uiso calc R 1 1 . .
    H H20F 0.4685 0.4188 0.6210 0.094 Uiso calc R 1 1 . .
    C C21 0.7629(2) 0.19838(14) 0.37307(11) 0.0411(4) Uani d . 1 1 . .
    C C21' 0.1572(2) 0.09554(13) 0.13654(11) 0.0376(4) Uani d . 1 1 . .
    C C22' 0.1101(3) 0.02676(15) 0.10739(13) 0.0489(5) Uani d . 1 1 . .
    H H22' 0.1882 -0.0043 0.0788 0.059 Uiso calc R 1 1 . .
    C C22 0.6784(3) 0.28012(17) 0.33250(13) 0.0511(5) Uani d . 1 1 . .
    H H22 0.7243 0.3426 0.3143 0.061 Uiso calc R 1 1 . .
    C C23 0.5248(3) 0.2671(2) 0.31958(15) 0.0630(6) Uani d . 1 1 . .
    H H23 0.4661 0.3211 0.2929 0.076 Uiso calc R 1 1 . .
    C C23' -0.0548(3) 0.00497(18) 0.12142(15) 0.0598(6) Uani d . 1 1 . .
    H H23' -0.0880 -0.0417 0.1027 0.072 Uiso calc R 1 1 . .
    C C24' -0.1696(3) 0.05186(18) 0.16283(15) 0.0622(6) Uani d . 1 1 . .
    H H24' -0.2804 0.0372 0.1715 0.075 Uiso calc R 1 1 . .
    C C24 0.4587(3) 0.1738(2) 0.34630(16) 0.0686(7) Uani d . 1 1 . .
    H H24 0.3558 0.1653 0.3371 0.082 Uiso calc R 1 1 . .
    C C25' -0.1225(3) 0.12049(18) 0.19168(14) 0.0595(6) Uani d . 1 1 . .
    H H25' -0.2014 0.1519 0.2196 0.071 Uiso calc R 1 1 . .
    C C25 0.5434(3) 0.0934(2) 0.38642(16) 0.0681(7) Uani d . 1 1 . .
    H H25 0.4974 0.0310 0.4041 0.082 Uiso calc R 1 1 . .
    C C26' 0.0421(3) 0.14267(15) 0.17911(12) 0.0488(5) Uani d . 1 1 . .
    H H26' 0.0750 0.1884 0.1989 0.059 Uiso calc R 1 1 . .
    C C26 0.6966(3) 0.10474(17) 0.40068(14) 0.0545(5) Uani d . 1 1 . .
    H H26 0.7540 0.0506 0.4282 0.065 Uiso calc R 1 1 . .
    N N1 0.9229(2) 0.26237(11) 0.46133(9) 0.0378(3) Uani d . 1 1 . .
    N N1' 0.38545(19) 0.23058(11) 0.04342(9) 0.0366(3) Uani d . 1 1 . .
    O O1 1.04367(18) 0.28737(10) 0.32125(9) 0.0513(4) Uani d . 1 1 . .
    O O1' 0.46157(18) 0.05262(10) 0.09012(9) 0.0534(4) Uani d . 1 1 . .
    O O2' 0.40205(19) 0.14614(10) 0.18312(9) 0.0520(4) Uani d . 1 1 . .
    O O2 1.03320(18) 0.12012(10) 0.41762(10) 0.0551(4) Uani d . 1 1 . .
    O O3' 0.29021(17) 0.49510(9) 0.16273(7) 0.0414(3) Uani d . 1 1 . .
    O O3 0.92329(17) 0.62339(9) 0.33564(7) 0.0411(3) Uani d . 1 1 . .
    S S1 0.95872(6) 0.21460(3) 0.38890(3) 0.04001(13) Uani d . 1 1 . .
    S S1' 0.36624(6) 0.12527(3) 0.11770(3) 0.03903(12) Uani d . 1 1 . .
loop_
    _atom_site_aniso_label
    _atom_site_aniso_U_11
    _atom_site_aniso_U_22
    _atom_site_aniso_U_33
    _atom_site_aniso_U_12
    _atom_site_aniso_U_13
    _atom_site_aniso_U_23
    C1 0.0642(14) 0.0404(11) 0.0413(11) -0.0003(10) -0.0025(10) -0.0054(9)
    C1' 0.0568(12) 0.0498(11) 0.0361(10) -0.0062(9) -0.0102(9) -0.0147(9)
    C2 0.0790(17) 0.0445(12) 0.0454(12) -0.0047(11) -0.0017(11) 0.0024(10)
    C2' 0.0675(15) 0.0655(15) 0.0409(11) -0.0130(11) -0.0092(10) -0.0237(11)
    C3' 0.0646(14) 0.0575(13) 0.0536(13) -0.0127(11) 0.0009(11) -0.0322(11)
    C3 0.0820(17) 0.0326(10) 0.0551(14) -0.0020(10) -0.0134(12) 0.0011(10)
    C4' 0.0541(12) 0.0416(11) 0.0498(12) -0.0054(9) -0.0018(10) -0.0201(9)
    C4 0.0675(14) 0.0319(10) 0.0512(12) 0.0036(9) -0.0141(10) -0.0105(9)
    C5' 0.0358(9) 0.0397(10) 0.0380(10) -0.0059(7) -0.0034(8) -0.0147(8)
    C5 0.0461(11) 0.0326(9) 0.0381(10) -0.0009(8) -0.0118(8) -0.0069(8)
    C6' 0.0317(9) 0.0410(10) 0.0339(9) -0.0064(7) -0.0030(7) -0.0127(8)
    C6 0.0447(10) 0.0331(9) 0.0365(10) -0.0006(8) -0.0097(8) -0.0064(8)
    C7' 0.0280(8) 0.0362(9) 0.0296(8) -0.0034(7) -0.0052(7) -0.0089(7)
    C7 0.0395(10) 0.0325(9) 0.0318(9) 0.0000(7) -0.0083(7) -0.0077(7)
    C8 0.0349(9) 0.0299(8) 0.0364(9) 0.0006(7) -0.0101(7) -0.0122(7)
    C8' 0.0287(8) 0.0295(8) 0.0360(9) -0.0027(6) -0.0066(7) -0.0076(7)
    C9 0.0381(9) 0.0358(9) 0.0329(9) -0.0002(7) -0.0054(7) -0.0127(7)
    C9' 0.0392(9) 0.0324(9) 0.0323(9) -0.0025(7) -0.0117(7) -0.0052(7)
    C10' 0.0332(9) 0.0363(9) 0.0310(9) -0.0038(7) -0.0081(7) -0.0105(7)
    C10 0.0362(9) 0.0317(9) 0.0318(9) -0.0040(7) -0.0076(7) -0.0068(7)
    C11 0.0405(10) 0.0316(9) 0.0331(9) 0.0006(7) -0.0093(7) -0.0115(7)
    C11' 0.0271(8) 0.0317(8) 0.0323(9) -0.0029(6) -0.0051(7) -0.0067(7)
    C12' 0.0262(8) 0.0338(8) 0.0301(8) -0.0033(6) -0.0046(7) -0.0059(7)
    C12 0.0456(10) 0.0351(9) 0.0326(9) 0.0003(8) -0.0071(8) -0.0098(8)
    C13' 0.0331(9) 0.0354(9) 0.0358(9) -0.0028(7) -0.0034(7) -0.0097(7)
    C13 0.0501(11) 0.0308(9) 0.0358(10) -0.0010(8) -0.0088(8) -0.0086(7)
    C14' 0.0438(10) 0.0340(9) 0.0371(10) -0.0027(8) -0.0052(8) -0.0093(8)
    C14 0.0485(11) 0.0341(9) 0.0377(10) -0.0002(8) -0.0126(8) -0.0115(8)
    C15' 0.0736(15) 0.0469(12) 0.0424(11) -0.0001(10) -0.0061(10) -0.0199(10)
    C15 0.0706(14) 0.0350(10) 0.0415(11) -0.0050(9) -0.0123(10) -0.0062(9)
    C16 0.106(2) 0.0285(10) 0.0549(14) 0.0030(11) -0.0158(13) -0.0090(10)
    C16' 0.0921(19) 0.0433(12) 0.0568(14) 0.0079(12) -0.0032(13) -0.0253(11)
    C17 0.116(2) 0.0370(12) 0.0573(15) 0.0125(13) -0.0063(14) -0.0199(11)
    C17' 0.0923(19) 0.0353(11) 0.0606(15) 0.0141(11) -0.0116(13) -0.0126(10)
    C18 0.0833(17) 0.0397(11) 0.0430(12) 0.0056(11) -0.0025(11) -0.0152(9)
    C18' 0.0629(13) 0.0377(10) 0.0436(11) 0.0062(9) -0.0104(10) -0.0085(9)
    C19' 0.0340(9) 0.0389(9) 0.0301(9) -0.0037(7) -0.0047(7) -0.0050(7)
    C19 0.0513(12) 0.0428(10) 0.0399(10) 0.0003(9) -0.0102(9) -0.0104(9)
    C20' 0.0413(11) 0.0633(14) 0.0463(12) 0.0031(10) -0.0127(9) -0.0072(10)
    C20 0.0562(14) 0.0605(14) 0.0663(15) -0.0004(11) -0.0108(12) -0.0138(12)
    C21 0.0450(11) 0.0447(10) 0.0381(10) -0.0006(8) -0.0028(8) -0.0224(9)
    C21' 0.0449(10) 0.0280(8) 0.0351(9) -0.0010(7) -0.0104(8) -0.0023(7)
    C22' 0.0543(12) 0.0393(10) 0.0532(12) -0.0039(9) -0.0105(10) -0.0140(9)
    C22 0.0563(13) 0.0547(12) 0.0462(12) 0.0050(10) -0.0114(10) -0.0218(10)
    C23 0.0580(14) 0.0840(18) 0.0567(14) 0.0142(13) -0.0197(11) -0.0339(13)
    C23' 0.0594(14) 0.0546(13) 0.0662(15) -0.0148(11) -0.0174(12) -0.0141(12)
    C24' 0.0467(13) 0.0615(14) 0.0648(15) -0.0098(11) -0.0130(11) 0.0011(12)
    C24 0.0477(13) 0.108(2) 0.0646(16) -0.0109(14) -0.0066(12) -0.0463(16)
    C25' 0.0515(13) 0.0601(14) 0.0533(13) 0.0051(11) 0.0016(10) -0.0086(11)
    C25 0.0609(15) 0.0781(18) 0.0716(17) -0.0225(13) -0.0026(13) -0.0333(15)
    C26' 0.0559(13) 0.0429(11) 0.0442(11) -0.0001(9) -0.0064(9) -0.0117(9)
    C26 0.0582(13) 0.0507(12) 0.0570(13) -0.0068(10) -0.0061(11) -0.0221(11)
    N1 0.0467(9) 0.0292(7) 0.0376(8) 0.0022(6) -0.0092(7) -0.0107(6)
    N1' 0.0413(8) 0.0304(7) 0.0376(8) -0.0015(6) -0.0080(7) -0.0098(6)
    O1 0.0518(8) 0.0470(8) 0.0513(8) -0.0048(6) 0.0090(7) -0.0211(7)
    O1' 0.0515(9) 0.0375(7) 0.0717(10) 0.0136(6) -0.0170(7) -0.0185(7)
    O2' 0.0694(10) 0.0401(7) 0.0503(8) 0.0021(7) -0.0325(7) -0.0077(6)
    O2 0.0536(9) 0.0398(8) 0.0729(10) 0.0133(6) -0.0095(8) -0.0241(7)
    O3' 0.0576(8) 0.0352(7) 0.0335(7) -0.0001(6) -0.0126(6) -0.0117(5)
    O3 0.0530(8) 0.0315(6) 0.0334(7) -0.0025(6) -0.0019(6) -0.0067(5)
    S1 0.0404(3) 0.0345(2) 0.0461(3) 0.00394(19) -0.0029(2) -0.0185(2)
    S1' 0.0431(3) 0.0288(2) 0.0450(3) 0.00405(18) -0.0160(2) -0.00813(19)
_geom_special_details
;
 All esds (except the esd in the dihedral angle between two l.s. planes)
 are estimated using the full covariance matrix.  The cell esds are taken
 into account individually in the estimation of esds in distances, angles
 and torsion angles; correlations between esds in cell parameters are only
 used when they are defined by crystal symmetry.  An approximate (isotropic)
 treatment of cell esds is used for estimating esds involving l.s. planes.
;
loop_
    _geom_bond_atom_site_label_1
    _geom_bond_atom_site_label_2
    _geom_bond_site_symmetry_2
    _geom_bond_distance
    _geom_bond_publ_flag
    C1 C2 . 1.385(3) ?
    C1 C6 . 1.395(3) ?
    C1 H1 . 0.9300 ?
    C1' C2' . 1.380(3) ?
    C1' C6' . 1.395(3) ?
    C1' H1' . 0.9300 ?
    C2 C3 . 1.384(3) ?
    C2 H2 . 0.9300 ?
    C2' C3' . 1.384(3) ?
    C2' H2' . 0.9300 ?
    C3' C4' . 1.380(3) ?
    C3' H3' . 0.9300 ?
    C3 C4 . 1.378(3) ?
    C3 H3 . 0.9300 ?
    C4' C5' . 1.389(3) ?
    C4' H4' . 0.9300 ?
    C4 C5 . 1.388(3) ?
    C4 H4 . 0.9300 ?
    C5' C6' . 1.401(3) ?
    C5' N1' . 1.431(2) ?
    C5 C6 . 1.397(3) ?
    C5 N1 . 1.430(2) ?
    C6' C7' . 1.455(2) ?
    C6 C7 . 1.463(2) ?
    C7' C12' . 1.405(2) ?
    C7' C8' . 1.417(2) ?
    C7 C12 . 1.403(2) ?
    C7 C8 . 1.412(2) ?
    C8 C9 . 1.383(2) ?
    C8 N1 . 1.428(2) ?
    C8' C9' . 1.383(2) ?
    C8' N1' . 1.424(2) ?
    C9 C10 . 1.376(2) ?
    C9 H9 . 0.9300 ?
    C9' C10' . 1.376(2) ?
    C9' H9' . 0.9300 ?
    C10' O3' . 1.378(2) ?
    C10' C11' . 1.398(2) ?
    C10 O3 . 1.378(2) ?
    C10 C11 . 1.391(2) ?
    C11 C12 . 1.394(2) ?
    C11 C13 . 1.457(2) ?
    C11' C12' . 1.395(2) ?
    C11' C13' . 1.457(2) ?
    C12' C19' . 1.509(2) ?
    C12 C19 . 1.515(3) ?
    C13' C18' . 1.393(3) ?
    C13' C14' . 1.394(3) ?
    C13 C14 . 1.388(3) ?
    C13 C18 . 1.389(3) ?
    C14' C15' . 1.372(3) ?
    C14' O3' . 1.383(2) ?
    C14 C15 . 1.375(3) ?
    C14 O3 . 1.381(2) ?
    C15' C16' . 1.377(3) ?
    C15' H15' . 0.9300 ?
    C15 C16 . 1.378(3) ?
    C15 H15 . 0.9300 ?
    C16 C17 . 1.382(3) ?
    C16 H16 . 0.9300 ?
    C16' C17' . 1.381(3) ?
    C16' H16' . 0.9300 ?
    C17 C18 . 1.381(3) ?
    C17 H17 . 0.9300 ?
    C17' C18' . 1.382(3) ?
    C17' H17' . 0.9300 ?
    C18 H18 . 0.9300 ?
    C18' H18' . 0.9300 ?
    C19' C20' . 1.525(3) ?
    C19' H19A . 0.9700 ?
    C19' H19B . 0.9700 ?
    C19 C20 . 1.499(3) ?
    C19 H19C . 0.9700 ?
    C19 H19D . 0.9700 ?
    C20' H20A . 0.9600 ?
    C20' H20B . 0.9600 ?
    C20' H20C . 0.9600 ?
    C20 H20D . 0.9600 ?
    C20 H20E . 0.9600 ?
    C20 H20F . 0.9600 ?
    C21 C26 . 1.385(3) ?
    C21 C22 . 1.388(3) ?
    C21 S1 . 1.756(2) ?
    C21' C22' . 1.384(3) ?
    C21' C26' . 1.388(3) ?
    C21' S1' . 1.757(2) ?
    C22' C23' . 1.382(3) ?
    C22' H22' . 0.9300 ?
    C22 C23 . 1.383(3) ?
    C22 H22 . 0.9300 ?
    C23 C24 . 1.379(4) ?
    C23 H23 . 0.9300 ?
    C23' C24' . 1.371(4) ?
    C23' H23' . 0.9300 ?
    C24' C25' . 1.378(4) ?
    C24' H24' . 0.9300 ?
    C24 C25 . 1.374(4) ?
    C24 H24 . 0.9300 ?
    C25' C26' . 1.383(3) ?
    C25' H25' . 0.9300 ?
    C25 C26 . 1.384(3) ?
    C25 H25 . 0.9300 ?
    C26' H26' . 0.9300 ?
    C26 H26 . 0.9300 ?
    N1 S1 . 1.6573(16) ?
    N1' S1' . 1.6596(15) ?
    O1 S1 . 1.4257(15) ?
    O1' S1' . 1.4225(14) ?
    O2' S1' . 1.4245(15) ?
    O2 S1 . 1.4219(14) ?
loop_
    _geom_angle_atom_site_label_1
    _geom_angle_atom_site_label_2
    _geom_angle_atom_site_label_3
    _geom_angle_site_symmetry_1
    _geom_angle_site_symmetry_3
    _geom_angle
    _geom_angle_publ_flag
    C2 C1 C6 . . 119.2(2) ?
    C2 C1 H1 . . 120.4 ?
    C6 C1 H1 . . 120.4 ?
    C2' C1' C6' . . 119.4(2) ?
    C2' C1' H1' . . 120.3 ?
    C6' C1' H1' . . 120.3 ?
    C3 C2 C1 . . 120.9(2) ?
    C3 C2 H2 . . 119.6 ?
    C1 C2 H2 . . 119.6 ?
    C1' C2' C3' . . 121.0(2) ?
    C1' C2' H2' . . 119.5 ?
    C3' C2' H2' . . 119.5 ?
    C4' C3' C2' . . 121.3(2) ?
    C4' C3' H3' . . 119.3 ?
    C2' C3' H3' . . 119.3 ?
    C4 C3 C2 . . 121.40(19) ?
    C4 C3 H3 . . 119.3 ?
    C2 C3 H3 . . 119.3 ?
    C3' C4' C5' . . 117.3(2) ?
    C3' C4' H4' . . 121.3 ?
    C5' C4' H4' . . 121.3 ?
    C3 C4 C5 . . 117.4(2) ?
    C3 C4 H4 . . 121.3 ?
    C5 C4 H4 . . 121.3 ?
    C4' C5' C6' . . 122.65(18) ?
    C4' C5' N1' . . 128.82(18) ?
    C6' C5' N1' . . 108.53(15) ?
    C4 C5 C6 . . 122.67(18) ?
    C4 C5 N1 . . 128.59(18) ?
    C6 C5 N1 . . 108.72(15) ?
    C1' C6' C5' . . 118.27(17) ?
    C1' C6' C7' . . 133.70(18) ?
    C5' C6' C7' . . 108.01(15) ?
    C1 C6 C5 . . 118.48(17) ?
    C1 C6 C7 . . 133.59(18) ?
    C5 C6 C7 . . 107.93(16) ?
    C12' C7' C8' . . 120.72(16) ?
    C12' C7' C6' . . 132.15(16) ?
    C8' C7' C6' . . 107.11(15) ?
    C12 C7 C8 . . 120.56(16) ?
    C12 C7 C6 . . 132.36(17) ?
    C8 C7 C6 . . 107.03(15) ?
    C9 C8 C7 . . 123.32(16) ?
    C9 C8 N1 . . 127.96(16) ?
    C7 C8 N1 . . 108.64(15) ?
    C9' C8' C7' . . 123.27(16) ?
    C9' C8' N1' . . 128.19(16) ?
    C7' C8' N1' . . 108.50(15) ?
    C10 C9 C8 . . 114.04(16) ?
    C10 C9 H9 . . 123.0 ?
    C8 C9 H9 . . 123.0 ?
    C10' C9' C8' . . 114.04(16) ?
    C10' C9' H9' . . 123.0 ?
    C8' C9' H9' . . 123.0 ?
    C9' C10' O3' . . 122.56(15) ?
    C9' C10' C11' . . 125.35(16) ?
    O3' C10' C11' . . 112.09(15) ?
    C9 C10 O3 . . 122.68(16) ?
    C9 C10 C11 . . 125.31(16) ?
    O3 C10 C11 . . 112.01(15) ?
    C10 C11 C12 . . 120.03(16) ?
    C10 C11 C13 . . 105.15(15) ?
    C12 C11 C13 . . 134.82(17) ?
    C12' C11' C10' . . 120.06(16) ?
    C12' C11' C13' . . 134.90(16) ?
    C10' C11' C13' . . 105.02(15) ?
    C11' C12' C7' . . 116.44(15) ?
    C11' C12' C19' . . 121.11(16) ?
    C7' C12' C19' . . 122.45(16) ?
    C11 C12 C7 . . 116.57(16) ?
    C11 C12 C19 . . 120.53(16) ?
    C7 C12 C19 . . 122.89(16) ?
    C18' C13' C14' . . 117.35(17) ?
    C18' C13' C11' . . 136.85(18) ?
    C14' C13' C11' . . 105.77(15) ?
    C14 C13 C18 . . 117.63(17) ?
    C14 C13 C11 . . 105.65(16) ?
    C18 C13 C11 . . 136.71(18) ?
    C15' C14' O3' . . 124.13(18) ?
    C15' C14' C13' . . 124.26(18) ?
    O3' C14' C13' . . 111.60(16) ?
    C15 C14 O3 . . 123.90(18) ?
    C15 C14 C13 . . 124.36(18) ?
    O3 C14 C13 . . 111.74(15) ?
    C14' C15' C16' . . 117.0(2) ?
    C14' C15' H15' . . 121.5 ?
    C16' C15' H15' . . 121.5 ?
    C14 C15 C16 . . 116.6(2) ?
    C14 C15 H15 . . 121.7 ?
    C16 C15 H15 . . 121.7 ?
    C15 C16 C17 . . 121.0(2) ?
    C15 C16 H16 . . 119.5 ?
    C17 C16 H16 . . 119.5 ?
    C15' C16' C17' . . 120.7(2) ?
    C15' C16' H16' . . 119.6 ?
    C17' C16' H16' . . 119.6 ?
    C18 C17 C16 . . 121.4(2) ?
    C18 C17 H17 . . 119.3 ?
    C16 C17 H17 . . 119.3 ?
    C16' C17' C18' . . 121.5(2) ?
    C16' C17' H17' . . 119.2 ?
    C18' C17' H17' . . 119.2 ?
    C17 C18 C13 . . 119.1(2) ?
    C17 C18 H18 . . 120.5 ?
    C13 C18 H18 . . 120.5 ?
    C17' C18' C13' . . 119.1(2) ?
    C17' C18' H18' . . 120.4 ?
    C13' C18' H18' . . 120.4 ?
    C12' C19' C20' . . 112.29(15) ?
    C12' C19' H19A . . 109.1 ?
    C20' C19' H19A . . 109.1 ?
    C12' C19' H19B . . 109.1 ?
    C20' C19' H19B . . 109.1 ?
    H19A C19' H19B . . 107.9 ?
    C20 C19 C12 . . 111.13(18) ?
    C20 C19 H19C . . 109.4 ?
    C12 C19 H19C . . 109.4 ?
    C20 C19 H19D . . 109.4 ?
    C12 C19 H19D . . 109.4 ?
    H19C C19 H19D . . 108.0 ?
    C19' C20' H20A . . 109.5 ?
    C19' C20' H20B . . 109.5 ?
    H20A C20' H20B . . 109.5 ?
    C19' C20' H20C . . 109.5 ?
    H20A C20' H20C . . 109.5 ?
    H20B C20' H20C . . 109.5 ?
    C19 C20 H20D . . 109.5 ?
    C19 C20 H20E . . 109.5 ?
    H20D C20 H20E . . 109.5 ?
    C19 C20 H20F . . 109.5 ?
    H20D C20 H20F . . 109.5 ?
    H20E C20 H20F . . 109.5 ?
    C26 C21 C22 . . 121.4(2) ?
    C26 C21 S1 . . 119.59(17) ?
    C22 C21 S1 . . 118.97(16) ?
    C22' C21' C26' . . 121.2(2) ?
    C22' C21' S1' . . 119.35(16) ?
    C26' C21' S1' . . 119.49(15) ?
    C23' C22' C21' . . 119.0(2) ?
    C23' C22' H22' . . 120.5 ?
    C21' C22' H22' . . 120.5 ?
    C23 C22 C21 . . 118.9(2) ?
    C23 C22 H22 . . 120.6 ?
    C21 C22 H22 . . 120.6 ?
    C24 C23 C22 . . 120.0(2) ?
    C24 C23 H23 . . 120.0 ?
    C22 C23 H23 . . 120.0 ?
    C24' C23' C22' . . 120.3(2) ?
    C24' C23' H23' . . 119.9 ?
    C22' C23' H23' . . 119.9 ?
    C23' C24' C25' . . 120.7(2) ?
    C23' C24' H24' . . 119.6 ?
    C25' C24' H24' . . 119.6 ?
    C25 C24 C23 . . 120.7(2) ?
    C25 C24 H24 . . 119.7 ?
    C23 C24 H24 . . 119.7 ?
    C24' C25' C26' . . 120.1(2) ?
    C24' C25' H25' . . 120.0 ?
    C26' C25' H25' . . 120.0 ?
    C24 C25 C26 . . 120.4(2) ?
    C24 C25 H25 . . 119.8 ?
    C26 C25 H25 . . 119.8 ?
    C25' C26' C21' . . 118.9(2) ?
    C25' C26' H26' . . 120.6 ?
    C21' C26' H26' . . 120.6 ?
    C25 C26 C21 . . 118.6(2) ?
    C25 C26 H26 . . 120.7 ?
    C21 C26 H26 . . 120.7 ?
    C8 N1 C5 . . 107.60(14) ?
    C8 N1 S1 . . 124.36(12) ?
    C5 N1 S1 . . 122.50(12) ?
    C8' N1' C5' . . 107.70(14) ?
    C8' N1' S1' . . 124.55(13) ?
    C5' N1' S1' . . 122.61(12) ?
    C10' O3' C14' . . 105.49(13) ?
    C10 O3 C14 . . 105.43(14) ?
    O2 S1 O1 . . 119.55(9) ?
    O2 S1 N1 . . 106.87(9) ?
    O1 S1 N1 . . 107.03(8) ?
    O2 S1 C21 . . 108.71(9) ?
    O1 S1 C21 . . 108.85(10) ?
    N1 S1 C21 . . 104.86(8) ?
    O1' S1' O2' . . 119.46(9) ?
    O1' S1' N1' . . 107.03(9) ?
    O2' S1' N1' . . 106.76(8) ?
    O1' S1' C21' . . 108.59(9) ?
    O2' S1' C21' . . 109.19(9) ?
    N1' S1' C21' . . 104.82(8) ?
loop_
    _geom_torsion_atom_site_label_1
    _geom_torsion_atom_site_label_2
    _geom_torsion_atom_site_label_3
    _geom_torsion_atom_site_label_4
    _geom_torsion_site_symmetry_1
    _geom_torsion_site_symmetry_2
    _geom_torsion_site_symmetry_3
    _geom_torsion_site_symmetry_4
    _geom_torsion
    _geom_torsion_publ_flag
    C6 C1 C2 C3 . . . . -0.3(4) ?
    C6' C1' C2' C3' . . . . -0.5(3) ?
    C1' C2' C3' C4' . . . . 0.8(4) ?
    C1 C2 C3 C4 . . . . 0.2(4) ?
    C2' C3' C4' C5' . . . . 0.2(3) ?
    C2 C3 C4 C5 . . . . -0.4(4) ?
    C3' C4' C5' C6' . . . . -1.6(3) ?
    C3' C4' C5' N1' . . . . 179.34(19) ?
    C3 C4 C5 C6 . . . . 0.6(3) ?
    C3 C4 C5 N1 . . . . 178.7(2) ?
    C2' C1' C6' C5' . . . . -0.8(3) ?
    C2' C1' C6' C7' . . . . -179.0(2) ?
    C4' C5' C6' C1' . . . . 1.9(3) ?
    N1' C5' C6' C1' . . . . -178.86(16) ?
    C4' C5' C6' C7' . . . . -179.43(17) ?
    N1' C5' C6' C7' . . . . -0.2(2) ?
    C2 C1 C6 C5 . . . . 0.5(3) ?
    C2 C1 C6 C7 . . . . -179.2(2) ?
    C4 C5 C6 C1 . . . . -0.7(3) ?
    N1 C5 C6 C1 . . . . -179.08(18) ?
    C4 C5 C6 C7 . . . . 179.08(19) ?
    N1 C5 C6 C7 . . . . 0.7(2) ?
    C1' C6' C7' C12' . . . . -5.1(3) ?
    C5' C6' C7' C12' . . . . 176.55(18) ?
    C1' C6' C7' C8' . . . . 176.2(2) ?
    C5' C6' C7' C8' . . . . -2.18(19) ?
    C1 C6 C7 C12 . . . . 3.5(4) ?
    C5 C6 C7 C12 . . . . -176.2(2) ?
    C1 C6 C7 C8 . . . . -179.1(2) ?
    C5 C6 C7 C8 . . . . 1.2(2) ?
    C12 C7 C8 C9 . . . . -1.8(3) ?
    C6 C7 C8 C9 . . . . -179.51(17) ?
    C12 C7 C8 N1 . . . . 175.14(16) ?
    C6 C7 C8 N1 . . . . -2.6(2) ?
    C12' C7' C8' C9' . . . . 2.7(3) ?
    C6' C7' C8' C9' . . . . -178.41(16) ?
    C12' C7' C8' N1' . . . . -175.16(15) ?
    C6' C7' C8' N1' . . . . 3.75(19) ?
    C7 C8 C9 C10 . . . . -1.0(3) ?
    N1 C8 C9 C10 . . . . -177.35(17) ?
    C7' C8' C9' C10' . . . . 0.2(3) ?
    N1' C8' C9' C10' . . . . 177.62(16) ?
    C8' C9' C10' O3' . . . . 178.07(15) ?
    C8' C9' C10' C11' . . . . -1.4(3) ?
    C8 C9 C10 O3 . . . . -179.04(16) ?
    C8 C9 C10 C11 . . . . 1.0(3) ?
    C9 C10 C11 C12 . . . . 1.8(3) ?
    O3 C10 C11 C12 . . . . -178.11(16) ?
    C9 C10 C11 C13 . . . . -178.23(17) ?
    O3 C10 C11 C13 . . . . 1.8(2) ?
    C9' C10' C11' C12' . . . . -0.4(3) ?
    O3' C10' C11' C12' . . . . -179.87(15) ?
    C9' C10' C11' C13' . . . . 178.22(17) ?
    O3' C10' C11' C13' . . . . -1.29(19) ?
    C10' C11' C12' C7' . . . . 3.2(2) ?
    C13' C11' C12' C7' . . . . -174.88(18) ?
    C10' C11' C12' C19' . . . . -177.26(15) ?
    C13' C11' C12' C19' . . . . 4.7(3) ?
    C8' C7' C12' C11' . . . . -4.3(2) ?
    C6' C7' C12' C11' . . . . 177.12(17) ?
    C8' C7' C12' C19' . . . . 176.17(15) ?
    C6' C7' C12' C19' . . . . -2.4(3) ?
    C10 C11 C12 C7 . . . . -4.5(3) ?
    C13 C11 C12 C7 . . . . 175.6(2) ?
    C10 C11 C12 C19 . . . . 174.46(17) ?
    C13 C11 C12 C19 . . . . -5.5(3) ?
    C8 C7 C12 C11 . . . . 4.5(3) ?
    C6 C7 C12 C11 . . . . -178.43(19) ?
    C8 C7 C12 C19 . . . . -174.43(17) ?
    C6 C7 C12 C19 . . . . 2.6(3) ?
    C12' C11' C13' C18' . . . . 1.1(4) ?
    C10' C11' C13' C18' . . . . -177.2(2) ?
    C12' C11' C13' C14' . . . . 178.86(19) ?
    C10' C11' C13' C14' . . . . 0.59(19) ?
    C10 C11 C13 C14 . . . . -1.1(2) ?
    C12 C11 C13 C14 . . . . 178.9(2) ?
    C10 C11 C13 C18 . . . . 177.2(3) ?
    C12 C11 C13 C18 . . . . -2.8(4) ?
    C18' C13' C14' C15' . . . . -0.4(3) ?
    C11' C13' C14' C15' . . . . -178.65(19) ?
    C18' C13' C14' O3' . . . . 178.54(17) ?
    C11' C13' C14' O3' . . . . 0.3(2) ?
    C18 C13 C14 C15 . . . . 0.4(3) ?
    C11 C13 C14 C15 . . . . 179.11(19) ?
    C18 C13 C14 O3 . . . . -178.70(19) ?
    C11 C13 C14 O3 . . . . 0.0(2) ?
    O3' C14' C15' C16' . . . . -178.7(2) ?
    C13' C14' C15' C16' . . . . 0.1(3) ?
    O3 C14 C15 C16 . . . . 178.0(2) ?
    C13 C14 C15 C16 . . . . -1.0(3) ?
    C14 C15 C16 C17 . . . . 0.8(4) ?
    C14' C15' C16' C17' . . . . 0.1(4) ?
    C15 C16 C17 C18 . . . . 0.0(5) ?
    C15' C16' C17' C18' . . . . 0.1(4) ?
    C16 C17 C18 C13 . . . . -0.5(4) ?
    C14 C13 C18 C17 . . . . 0.3(4) ?
    C11 C13 C18 C17 . . . . -177.8(2) ?
    C16' C17' C18' C13' . . . . -0.4(4) ?
    C14' C13' C18' C17' . . . . 0.5(3) ?
    C11' C13' C18' C17' . . . . 178.1(2) ?
    C11' C12' C19' C20' . . . . -91.9(2) ?
    C7' C12' C19' C20' . . . . 87.6(2) ?
    C11 C12 C19 C20 . . . . 92.2(2) ?
    C7 C12 C19 C20 . . . . -88.9(2) ?
    C26' C21' C22' C23' . . . . -0.2(3) ?
    S1' C21' C22' C23' . . . . -178.99(16) ?
    C26 C21 C22 C23 . . . . -0.1(3) ?
    S1 C21 C22 C23 . . . . 179.50(16) ?
    C21 C22 C23 C24 . . . . -0.5(3) ?
    C21' C22' C23' C24' . . . . 0.8(3) ?
    C22' C23' C24' C25' . . . . -0.6(4) ?
    C22 C23 C24 C25 . . . . 0.6(4) ?
    C23' C24' C25' C26' . . . . -0.1(4) ?
    C23 C24 C25 C26 . . . . 0.0(4) ?
    C24' C25' C26' C21' . . . . 0.7(3) ?
    C22' C21' C26' C25' . . . . -0.5(3) ?
    S1' C21' C26' C25' . . . . 178.27(16) ?
    C24 C25 C26 C21 . . . . -0.6(4) ?
    C22 C21 C26 C25 . . . . 0.6(3) ?
    S1 C21 C26 C25 . . . . -178.94(18) ?
    C9 C8 N1 C5 . . . . 179.77(18) ?
    C7 C8 N1 C5 . . . . 3.0(2) ?
    C9 C8 N1 S1 . . . . -26.1(3) ?
    C7 C8 N1 S1 . . . . 157.12(13) ?
    C4 C5 N1 C8 . . . . 179.5(2) ?
    C6 C5 N1 C8 . . . . -2.3(2) ?
    C4 C5 N1 S1 . . . . 24.8(3) ?
    C6 C5 N1 S1 . . . . -156.96(14) ?
    C9' C8' N1' C5' . . . . 178.38(17) ?
    C7' C8' N1' C5' . . . . -3.91(19) ?
    C9' C8' N1' S1' . . . . 23.4(3) ?
    C7' C8' N1' S1' . . . . -158.95(13) ?
    C4' C5' N1' C8' . . . . -178.32(19) ?
    C6' C5' N1' C8' . . . . 2.53(19) ?
    C4' C5' N1' S1' . . . . -22.7(3) ?
    C6' C5' N1' S1' . . . . 158.16(13) ?
    C9' C10' O3' C14' . . . . -178.07(17) ?
    C11' C10' O3' C14' . . . . 1.46(19) ?
    C15' C14' O3' C10' . . . . 177.89(19) ?
    C13' C14' O3' C10' . . . . -1.0(2) ?
    C9 C10 O3 C14 . . . . 178.21(17) ?
    C11 C10 O3 C14 . . . . -1.9(2) ?
    C15 C14 O3 C10 . . . . -178.02(19) ?
    C13 C14 O3 C10 . . . . 1.1(2) ?
    C8 N1 S1 O2 . . . . 163.27(15) ?
    C5 N1 S1 O2 . . . . -46.32(17) ?
    C8 N1 S1 O1 . . . . 34.08(17) ?
    C5 N1 S1 O1 . . . . -175.50(15) ?
    C8 N1 S1 C21 . . . . -81.44(16) ?
    C5 N1 S1 C21 . . . . 68.98(16) ?
    C26 C21 S1 O2 . . . . 10.56(19) ?
    C22 C21 S1 O2 . . . . -169.02(15) ?
    C26 C21 S1 O1 . . . . 142.30(16) ?
    C22 C21 S1 O1 . . . . -37.27(18) ?
    C26 C21 S1 N1 . . . . -103.44(17) ?
    C22 C21 S1 N1 . . . . 76.98(17) ?
    C8' N1' S1' O1' . . . . -162.49(14) ?
    C5' N1' S1' O1' . . . . 46.03(16) ?
    C8' N1' S1' O2' . . . . -33.47(17) ?
    C5' N1' S1' O2' . . . . 175.04(14) ?
    C8' N1' S1' C21' . . . . 82.31(16) ?
    C5' N1' S1' C21' . . . . -69.18(16) ?
    C22' C21' S1' O1' . . . . -14.57(18) ?
    C26' C21' S1' O1' . . . . 166.59(15) ?
    C22' C21' S1' O2' . . . . -146.37(15) ?
    C26' C21' S1' O2' . . . . 34.79(17) ?
    C22' C21' S1' N1' . . . . 99.55(16) ?
    C26' C21' S1' N1' . . . . -79.29(16) ?
loop_
    _geom_hbond_atom_site_label_D
    _geom_hbond_atom_site_label_H
    _geom_hbond_atom_site_label_A
    _geom_hbond_site_symmetry_A
    _geom_hbond_distance_DH
    _geom_hbond_distance_HA
    _geom_hbond_distance_DA
    _geom_hbond_angle_DHA
    C4 H4 O2 ----- 0.93 2.35 2.954(3) 122
    C4' H4' O1' ----- 0.93 2.36 2.966(3) 122
    C9 H9 O1 ----- 0.93 2.29 2.881(2) 121
    C9' H9' O2' ----- 0.93 2.28 2.875(2) 121
    C4 H4 O2 2_756 0.93 2.53 3.277(3) 137
    C20' H20A Cg17 2_565 0.96 2.82 3.449(3) 124
    C20' H20C Cg20 2_565 0.96 2.79 3.427(3) 125
    C20 H20D Cg4 2_666 0.96 2.83 3.464(3) 124
    C20' H20C Cg1 2_666 0.96 2.85 3.478(3) 124
    C25' H25' Cg6 1_455 0.93 2.90 3.762(3) 155
_iucr_refine_instructions_details
;
TITL carb1 in P-1
CELL  0.71073   8.3037  14.3468  18.4068   70.594   78.139   85.356
ZERR    4.00   0.0002   0.0003   0.0005    0.001    0.001    0.001
LATT   1
SFAC  C    H    N    O    S
UNIT  104  76   4    12   4
MERG   2
FMAP   2
PLAN   20
BOND   $H
Acta   50
CONF
L.S.   10
WGHT    0.057900    0.955000
FVAR       0.12672
C1    1    0.699998    0.234888    0.657277    11.00000    0.06422    0.04044 =
         0.04134   -0.00537   -0.00251   -0.00033
AFIX  43
H1    2    0.650161    0.277011    0.684580    11.00000   -1.20000
AFIX   0
C1'   1    0.308683    0.356726   -0.151706    11.00000    0.05679    0.04977 =
         0.03614   -0.01467   -0.01023   -0.00619
AFIX  43
H1'   2    0.281051    0.420792   -0.179930    11.00000   -1.20000
AFIX   0
C2    1    0.698351    0.133556    0.693989    11.00000    0.07899    0.04449 =
         0.04542    0.00235   -0.00167   -0.00466
AFIX  43
H2    2    0.647422    0.107738    0.746327    11.00000   -1.20000
AFIX   0
C2'   1    0.327310    0.283007   -0.185620    11.00000    0.06754    0.06546 =
         0.04085   -0.02371   -0.00925   -0.01295
AFIX  43
H2'   2    0.311181    0.297745   -0.236796    11.00000   -1.20000
AFIX   0
C3'   1    0.369627    0.187490   -0.144612    11.00000    0.06458    0.05749 =
         0.05356   -0.03225    0.00090   -0.01270
AFIX  43
H3'   2    0.382817    0.139316   -0.169001    11.00000   -1.20000
AFIX   0
C3    1    0.771532    0.070177    0.653796    11.00000    0.08197    0.03259 =
         0.05513    0.00106   -0.01344   -0.00199
AFIX  43
H3    2    0.768490    0.002365    0.679638    11.00000   -1.20000
AFIX   0
C4'   1    0.392645    0.162291   -0.068269    11.00000    0.05405    0.04165 =
         0.04975   -0.02007   -0.00183   -0.00543
AFIX  43
H4'   2    0.421465    0.098156   -0.040755    11.00000   -1.20000
AFIX   0
C4    1    0.848815    0.105444    0.576283    11.00000    0.06745    0.03186 =
         0.05118   -0.01051   -0.01409    0.00363
AFIX  43
H4    2    0.898536    0.062811    0.549434    11.00000   -1.20000
AFIX   0
C5'   1    0.371047    0.236545   -0.034168    11.00000    0.03582    0.03972 =
         0.03796   -0.01470   -0.00336   -0.00590
C5    1    0.849493    0.207094    0.539891    11.00000    0.04607    0.03261 =
         0.03806   -0.00688   -0.01177   -0.00093
C6'   1    0.331660    0.334313   -0.074726    11.00000    0.03171    0.04099 =
         0.03390   -0.01274   -0.00301   -0.00641
C6    1    0.777285    0.273079    0.578848    11.00000    0.04468    0.03305 =
         0.03645   -0.00641   -0.00971   -0.00063
C7'   1    0.320026    0.391936   -0.021963    11.00000    0.02800    0.03619 =
         0.02961   -0.00893   -0.00517   -0.00338
C7    1    0.803322    0.373377    0.523540    11.00000    0.03954    0.03250 =
         0.03177   -0.00768   -0.00828    0.00001
C8    1    0.888817    0.364592    0.451383    11.00000    0.03488    0.02990 =
         0.03637   -0.01221   -0.01013    0.00060
C8'   1    0.346998    0.325780    0.051247    11.00000    0.02868    0.02953 =
         0.03595   -0.00761   -0.00662   -0.00275
C9    1    0.935958    0.444970    0.385095    11.00000    0.03812    0.03581 =
         0.03289   -0.01275   -0.00539   -0.00018
AFIX  43
H9    2    0.993774    0.438810    0.337925    11.00000   -1.20000
AFIX   0
C9'   1    0.341120    0.354446    0.116456    11.00000    0.03915    0.03244 =
         0.03230   -0.00515   -0.01175   -0.00255
AFIX  43
H9'   2    0.359282    0.310800    0.164364    11.00000   -1.20000
AFIX   0
C10'  1    0.306021    0.453262    0.104163    11.00000    0.03321    0.03627 =
         0.03095   -0.01047   -0.00808   -0.00376
C10   1    0.889710    0.534857    0.395142    11.00000    0.03619    0.03166 =
         0.03179   -0.00679   -0.00759   -0.00397
C11   1    0.805513    0.548282    0.464603    11.00000    0.04051    0.03161 =
         0.03307   -0.01147   -0.00930    0.00062
C11'  1    0.281059    0.522400    0.033096    11.00000    0.02710    0.03166 =
         0.03227   -0.00672   -0.00514   -0.00293
C12'  1    0.291958    0.493114   -0.032848    11.00000    0.02622    0.03376 =
         0.03006   -0.00589   -0.00458   -0.00330
C12   1    0.765339    0.466817    0.531935    11.00000    0.04563    0.03506 =
         0.03263   -0.00977   -0.00711    0.00033
C13'  1    0.242900    0.614929    0.049861    11.00000    0.03314    0.03545 =
         0.03583   -0.00966   -0.00336   -0.00281
C13   1    0.780186    0.654759    0.445775    11.00000    0.05008    0.03080 =
         0.03576   -0.00861   -0.00877   -0.00101
C14'  1    0.250000    0.593383    0.128803    11.00000    0.04378    0.03403 =
         0.03712   -0.00934   -0.00516   -0.00269
C14   1    0.853829    0.695296    0.367528    11.00000    0.04846    0.03410 =
         0.03771   -0.01147   -0.01257   -0.00017
C15'  1    0.218239    0.660801    0.168370    11.00000    0.07360    0.04693 =
         0.04239   -0.01993   -0.00612   -0.00011
AFIX  43
H15'  2    0.224521    0.643348    0.221107    11.00000   -1.20000
AFIX   0
C15   1    0.855789    0.794721    0.326179    11.00000    0.07059    0.03496 =
         0.04154   -0.00616   -0.01233   -0.00503
AFIX  43
H15   2    0.908014    0.819053    0.273927    11.00000   -1.20000
AFIX   0
C16   1    0.776417    0.856414    0.366139    11.00000    0.10563    0.02851 =
         0.05487   -0.00900   -0.01583    0.00304
AFIX  43
H16   2    0.773484    0.924148    0.340305    11.00000   -1.20000
AFIX   0
C16'  1    0.176633    0.755490    0.126436    11.00000    0.09207    0.04333 =
         0.05679   -0.02534   -0.00317    0.00789
AFIX  43
H16'  2    0.154308    0.803383    0.151110    11.00000   -1.20000
AFIX   0
C17   1    0.701093    0.819131    0.444047    11.00000    0.11589    0.03697 =
         0.05733   -0.01991   -0.00630    0.01248
AFIX  43
H17   2    0.648375    0.862335    0.469724    11.00000   -1.20000
AFIX   0
C17'  1    0.167695    0.780119    0.048146    11.00000    0.09229    0.03529 =
         0.06056   -0.01264   -0.01159    0.01407
AFIX  43
H17'  2    0.139482    0.844540    0.021005    11.00000   -1.20000
AFIX   0
C18   1    0.702463    0.719082    0.484564    11.00000    0.08335    0.03969 =
         0.04300   -0.01518   -0.00249    0.00564
AFIX  43
H18   2    0.652041    0.695076    0.537109    11.00000   -1.20000
AFIX   0
C18'  1    0.199714    0.711226    0.009209    11.00000    0.06289    0.03774 =
         0.04362   -0.00854   -0.01043    0.00622
AFIX  43
H18'  2    0.192516    0.728940   -0.043437    11.00000   -1.20000
AFIX   0
C19'  1    0.272999    0.567105   -0.111141    11.00000    0.03401    0.03886 =
         0.03013   -0.00502   -0.00473   -0.00370
AFIX  23
H19A  2    0.342432    0.546889   -0.152704    11.00000   -1.20000
H19B  2    0.310026    0.631092   -0.114532    11.00000   -1.20000
AFIX   0
C19   1    0.687485    0.480888    0.609637    11.00000    0.05135    0.04283 =
         0.03989   -0.01037   -0.01025    0.00027
AFIX  23
H19C  2    0.724358    0.428240    0.651967    11.00000   -1.20000
H19D  2    0.722625    0.543169    0.610757    11.00000   -1.20000
AFIX   0
C20'  1    0.095523    0.576745   -0.123363    11.00000    0.04126    0.06326 =
         0.04626   -0.00725   -0.01273    0.00312
AFIX 137
H20A  2    0.059962    0.514297   -0.122501    11.00000   -1.50000
H20B  2    0.088679    0.625635   -0.173101    11.00000   -1.50000
H20C  2    0.026173    0.596372   -0.082183    11.00000   -1.50000
AFIX   0
C20   1    0.503403    0.480490    0.621914    11.00000    0.05622    0.06045 =
         0.06627   -0.01384   -0.01081   -0.00044
AFIX 137
H20D  2    0.466596    0.533777    0.580885    11.00000   -1.50000
H20E  2    0.457216    0.488642    0.671748    11.00000   -1.50000
H20F  2    0.468483    0.418796    0.620973    11.00000   -1.50000
AFIX   0
C21   1    0.762926    0.198379    0.373071    11.00000    0.04497    0.04467 =
         0.03807   -0.02238   -0.00280   -0.00060
C21'  1    0.157244    0.095545    0.136538    11.00000    0.04490    0.02799 =
         0.03511   -0.00233   -0.01038   -0.00098
C22'  1    0.110102    0.026763    0.107389    11.00000    0.05426    0.03932 =
         0.05315   -0.01397   -0.01054   -0.00386
AFIX  43
H22'  2    0.188191   -0.004305    0.078797    11.00000   -1.20000
AFIX   0
C22   1    0.678423    0.280124    0.332504    11.00000    0.05634    0.05470 =
         0.04616   -0.02180   -0.01140    0.00499
AFIX  43
H22   2    0.724316    0.342631    0.314322    11.00000   -1.20000
AFIX   0
C23   1    0.524825    0.267051    0.319577    11.00000    0.05796    0.08404 =
         0.05668   -0.03386   -0.01972    0.01422
AFIX  43
H23   2    0.466089    0.321102    0.292868    11.00000   -1.20000
AFIX   0
C23'  1   -0.054750    0.004973    0.121423    11.00000    0.05941    0.05455 =
         0.06619   -0.01409   -0.01737   -0.01483
AFIX  43
H23'  2   -0.087996   -0.041678    0.102715    11.00000   -1.20000
AFIX   0
C24'  1   -0.169556    0.051862    0.162832    11.00000    0.04665    0.06146 =
         0.06476    0.00114   -0.01303   -0.00984
AFIX  43
H24'  2   -0.280364    0.037192    0.171543    11.00000   -1.20000
AFIX   0
C24   1    0.458711    0.173827    0.346301    11.00000    0.04772    0.10751 =
         0.06461   -0.04628   -0.00659   -0.01095
AFIX  43
H24   2    0.355761    0.165342    0.337063    11.00000   -1.20000
AFIX   0
C25'  1   -0.122472    0.120495    0.191676    11.00000    0.05145    0.06008 =
         0.05326   -0.00859    0.00159    0.00511
AFIX  43
H25'  2   -0.201400    0.151923    0.219610    11.00000   -1.20000
AFIX   0
C25   1    0.543385    0.093400    0.386420    11.00000    0.06090    0.07807 =
         0.07156   -0.03333   -0.00265   -0.02246
AFIX  43
H25   2    0.497415    0.030951    0.404100    11.00000   -1.20000
AFIX   0
C26'  1    0.042080    0.142675    0.179114    11.00000    0.05593    0.04288 =
         0.04425   -0.01175   -0.00640   -0.00005
AFIX  43
H26'  2    0.074953    0.188385    0.198862    11.00000   -1.20000
AFIX   0
C26   1    0.696649    0.104739    0.400683    11.00000    0.05821    0.05068 =
         0.05701   -0.02209   -0.00607   -0.00678
AFIX  43
H26   2    0.753961    0.050588    0.428244    11.00000   -1.20000
AFIX   0
N1    3    0.922912    0.262367    0.461325    11.00000    0.04671    0.02918 =
         0.03757   -0.01072   -0.00922    0.00224
N1'   3    0.385454    0.230584    0.043425    11.00000    0.04129    0.03042 =
         0.03762   -0.00980   -0.00798   -0.00146
O1    4    1.043673    0.287367    0.321246    11.00000    0.05179    0.04701 =
         0.05132   -0.02107    0.00904   -0.00481
O1'   4    0.461568    0.052618    0.090116    11.00000    0.05152    0.03752 =
         0.07170   -0.01849   -0.01697    0.01364
O2'   4    0.402046    0.146136    0.183123    11.00000    0.06937    0.04011 =
         0.05029   -0.00771   -0.03250    0.00208
O2    4    1.033203    0.120125    0.417624    11.00000    0.05363    0.03980 =
         0.07294   -0.02414   -0.00954    0.01333
O3'   4    0.290206    0.495099    0.162728    11.00000    0.05763    0.03516 =
         0.03350   -0.01165   -0.01258   -0.00007
O3    4    0.923291    0.623388    0.335637    11.00000    0.05300    0.03148 =
         0.03336   -0.00669   -0.00193   -0.00252
S1    5    0.958716    0.214598    0.388899    11.00000    0.04038    0.03449 =
         0.04615   -0.01854   -0.00293    0.00394
S1'   5    0.366241    0.125266    0.117703    11.00000    0.04311    0.02876 =
         0.04500   -0.00813   -0.01603    0.00405
HKLF 4
REM  carb1 in P-1
REM R1 =  0.0455 for   7032 Fo > 4sig(Fo)  and  0.0611 for all   8968 data
REM    561 parameters refined using      0 restraints
END
;
data_2
_audit_creation_method     SHELXL-97
_database_code_depnum_ccdc_archive     'CCDC 1479199'
_chemical_name_systematic
;\
2-(4,5-Dimethoxy-2-nitrophenyl)-4-hydroxy-9-phenylsulfonyl-9<i>H</i>-\
carbazole-3-carbaldehyde
;
_chemical_name_common     ?
_chemical_formula_moiety     'C27 H20 N2 O8 S'
_chemical_formula_sum     'C27 H20 N2 O8 S'
_chemical_formula_iupac     'C27 H20 N2 O8 S'
_chemical_formula_weight     532.51
_chemical_melting_point     ?
_symmetry_cell_setting     monoclinic
_symmetry_space_group_name_H-M     'P 21/c'
_symmetry_space_group_name_Hall     '-P 2ybc'
loop_
    _symmetry_equiv_pos_as_xyz
    'x, y, z'
    '-x, y+1/2, -z+1/2'
    '-x, -y, -z'
    'x, -y-1/2, z-1/2'
_cell_length_a     11.2133(3)
_cell_length_b     14.5811(4)
_cell_length_c     15.1509(4)
_cell_angle_alpha     90.00
_cell_angle_beta     102.3200(10)
_cell_angle_gamma     90.00
_cell_volume     2420.16(11)
_cell_formula_units_Z     4
_cell_measurement_reflns_used     6535
_cell_measurement_theta_min     2.33
_cell_measurement_theta_max     29.35
_cell_measurement_temperature     296(2)
_exptl_crystal_description     block
_exptl_crystal_colour     colourless
_exptl_crystal_size_max     0.35
_exptl_crystal_size_mid     0.30
_exptl_crystal_size_min     0.25
_exptl_crystal_density_diffrn     1.461
_exptl_crystal_density_meas     ?
_exptl_crystal_density_method     'not measured'
_exptl_crystal_F_000     1104
_exptl_absorpt_coefficient_mu     0.191
_exptl_absorpt_correction_type     multi-scan
_exptl_absorpt_process_details
;
(SADABS; Bruker, 2008)
;
_exptl_absorpt_correction_T_min     0.935
_exptl_absorpt_correction_T_max     0.953
_exptl_special_details     ?
_diffrn_ambient_temperature     296(2)
_diffrn_radiation_type     MoK\a
_diffrn_radiation_wavelength     0.71073
_diffrn_radiation_source     'fine-focus sealed tube'
_diffrn_radiation_monochromator     graphite
_diffrn_measurement_device_type     'Bruker Kappa APEXII CCD'
_diffrn_measurement_method     '\w & \f scans'
_diffrn_detector_area_resol_mean     ?
_diffrn_reflns_number     42635
_diffrn_reflns_av_R_equivalents     0.0248
_diffrn_reflns_av_sigmaI/netI     0.0192
_diffrn_reflns_theta_min     2.33
_diffrn_reflns_theta_max     29.35
_diffrn_reflns_theta_full     29.35
_diffrn_measured_fraction_theta_max     0.982
_diffrn_measured_fraction_theta_full     0.982
_diffrn_reflns_limit_h_min     -15
_diffrn_reflns_limit_h_max     13
_diffrn_reflns_limit_k_min     -19
_diffrn_reflns_limit_k_max     20
_diffrn_reflns_limit_l_min     -20
_diffrn_reflns_limit_l_max     20
_diffrn_standards_number     ?
_diffrn_standards_interval_count     ?
_diffrn_standards_interval_time     ?
_diffrn_standards_decay_%     ?
_refine_special_details
;
 Refinement of F^2^ against ALL reflections.  The weighted R-factor wR and
 goodness of fit S are based on F^2^, conventional R-factors R are based
 on F, with F set to zero for negative F^2^. The threshold expression of
 F^2^ > 2sigma(F^2^) is used only for calculating R-factors(gt) etc. and is
 not relevant to the choice of reflections for refinement.  R-factors based
 on F^2^ are statistically about twice as large as those based on F, and R-
 factors based on ALL data will be even larger.
;
_reflns_number_total     6535
_reflns_number_gt     4517
_reflns_threshold_expression     >2sigma(I)
_refine_ls_structure_factor_coef     Fsqd
_refine_ls_matrix_type     full
_refine_ls_R_factor_all     0.0750
_refine_ls_R_factor_gt     0.0469
_refine_ls_wR_factor_gt     0.1256
_refine_ls_wR_factor_ref     0.1504
_refine_ls_goodness_of_fit_ref     1.004
_refine_ls_restrained_S_all     1.004
_refine_ls_number_reflns     6535
_refine_ls_number_parameters     345
_refine_ls_number_restraints     0
_refine_ls_hydrogen_treatment     constr
_refine_ls_weighting_scheme     calc
_refine_ls_weighting_details
         'calc w=1/[\s^2^(Fo^2^)+(0.0680P)^2^+1.0361P] where P=(Fo^2^+2Fc^2^)/3'
_atom_sites_solution_hydrogens     geom
_atom_sites_solution_primary     direct
_atom_sites_solution_secondary     difmap
_refine_ls_shift/su_max     0.000
_refine_ls_shift/su_mean     0.000
_refine_diff_density_max     0.331
_refine_diff_density_min     -0.455
_refine_ls_extinction_method     none
_refine_ls_extinction_coef     ?
loop_
    _atom_type_symbol
    _atom_type_description
    _atom_type_scat_dispersion_real
    _atom_type_scat_dispersion_imag
    _atom_type_scat_source
    'C' 'C' 0.0033 0.0016
                         'International Tables Vol C Tables 4.2.6.8 and 6.1.1.4'
    'H' 'H' 0.0000 0.0000
                         'International Tables Vol C Tables 4.2.6.8 and 6.1.1.4'
    'N' 'N' 0.0061 0.0033
                         'International Tables Vol C Tables 4.2.6.8 and 6.1.1.4'
    'O' 'O' 0.0106 0.0060
                         'International Tables Vol C Tables 4.2.6.8 and 6.1.1.4'
    'S' 'S' 0.1246 0.1234
                         'International Tables Vol C Tables 4.2.6.8 and 6.1.1.4'
_computing_data_collection
;
APEX2 (Bruker, 2008)
;
_computing_cell_refinement
;
SAINT (Bruker, 2008)
;
_computing_data_reduction
;
SAINT (Bruker, 2008)
;
_computing_structure_solution
;
SHELXS97 (Sheldrick, 2008)
;
_computing_structure_refinement
;
SHELXL97 (Sheldrick, 2008)
;
_computing_molecular_graphics
;
ORTEP-3 for Windows (Farrugia, 2012) and Mercury (Macrae <i>et al.</i>,
2008)
;
_computing_publication_material
;
SHELXL97 (Sheldrick, 2008) and PLATON (Spek, 2009)
;
loop_
    _atom_site_type_symbol
    _atom_site_label
    _atom_site_fract_x
    _atom_site_fract_y
    _atom_site_fract_z
    _atom_site_U_iso_or_equiv
    _atom_site_adp_type
    _atom_site_calc_flag
    _atom_site_refinement_flags
    _atom_site_occupancy
    _atom_site_symmetry_multiplicity
    _atom_site_disorder_assembly
    _atom_site_disorder_group
    C C1 0.6804(3) 0.56057(17) 0.45636(16) 0.0713(6) Uani d . 1 1 . .
    H H1 0.6535 0.6007 0.4957 0.086 Uiso calc R 1 1 . .
    C C2 0.8008(3) 0.5346(2) 0.4706(2) 0.0874(9) Uani d . 1 1 . .
    H H2 0.8559 0.5577 0.5204 0.105 Uiso calc R 1 1 . .
    C C3 0.8422(3) 0.4750(2) 0.4128(2) 0.0891(8) Uani d . 1 1 . .
    H H3 0.9245 0.4595 0.4242 0.107 Uiso calc R 1 1 . .
    C C4 0.7646(2) 0.43809(19) 0.33878(18) 0.0713(6) Uani d . 1 1 . .
    H H4 0.7923 0.3977 0.3001 0.086 Uiso calc R 1 1 . .
    C C5 0.64295(18) 0.46384(15) 0.32434(13) 0.0534(5) Uani d . 1 1 . .
    C C6 0.5994(2) 0.52489(14) 0.38090(13) 0.0549(5) Uani d . 1 1 . .
    C C7 0.47098(19) 0.53781(13) 0.34519(13) 0.0494(4) Uani d . 1 1 . .
    C C8 0.43752(17) 0.48471(12) 0.26750(12) 0.0447(4) Uani d . 1 1 . .
    C C9 0.31852(17) 0.47932(12) 0.21721(12) 0.0456(4) Uani d . 1 1 . .
    H H9 0.2992 0.4433 0.1655 0.055 Uiso calc R 1 1 . .
    C C10 0.23043(18) 0.52915(12) 0.24661(13) 0.0478(4) Uani d . 1 1 . .
    C C11 0.2616(2) 0.58639(13) 0.32419(14) 0.0543(5) Uani d . 1 1 . .
    C C12 0.3826(2) 0.59004(13) 0.37285(13) 0.0557(5) Uani d . 1 1 . .
    C C13 0.1699(3) 0.63906(17) 0.35558(17) 0.0733(7) Uani d . 1 1 . .
    H H13 0.0893 0.6345 0.3240 0.088 Uiso calc R 1 1 . .
    C C14 0.45277(18) 0.27073(13) 0.25225(14) 0.0514(4) Uani d . 1 1 . .
    C C15 0.3416(2) 0.23769(17) 0.2092(2) 0.0797(7) Uani d . 1 1 . .
    H H15 0.3097 0.2509 0.1487 0.096 Uiso calc R 1 1 . .
    C C16 0.2785(3) 0.1842(2) 0.2586(4) 0.1212(15) Uani d . 1 1 . .
    H H16 0.2032 0.1596 0.2308 0.145 Uiso calc R 1 1 . .
    C C17 0.3251(5) 0.1667(2) 0.3478(4) 0.1320(19) Uani d . 1 1 . .
    H H17 0.2809 0.1311 0.3804 0.158 Uiso calc R 1 1 . .
    C C18 0.4361(4) 0.2011(3) 0.3895(3) 0.1163(13) Uani d . 1 1 . .
    H H18 0.4667 0.1892 0.4505 0.140 Uiso calc R 1 1 . .
    C C19 0.5023(3) 0.2529(2) 0.34196(18) 0.0833(8) Uani d . 1 1 . .
    H H19 0.5788 0.2756 0.3694 0.100 Uiso calc R 1 1 . .
    C C20 0.10327(17) 0.52421(13) 0.19144(13) 0.0485(4) Uani d . 1 1 . .
    C C21 0.06126(19) 0.59499(13) 0.13086(14) 0.0535(5) Uani d . 1 1 . .
    H H21 0.1094 0.6470 0.1314 0.064 Uiso calc R 1 1 . .
    C C22 -0.04914(18) 0.59032(14) 0.07036(14) 0.0526(5) Uani d . 1 1 . .
    C C23 -0.12246(18) 0.51187(15) 0.06833(13) 0.0523(5) Uani d . 1 1 . .
    C C24 -0.08426(19) 0.44225(14) 0.12820(14) 0.0546(5) Uani d . 1 1 . .
    H H24 -0.1326 0.3905 0.1283 0.066 Uiso calc R 1 1 . .
    C C25 0.02706(18) 0.44943(13) 0.18874(13) 0.0504(4) Uani d . 1 1 . .
    C C26 -0.0294(3) 0.73900(18) 0.0125(2) 0.0880(8) Uani d . 1 1 . .
    H H26A -0.0178 0.7652 0.0718 0.132 Uiso calc R 1 1 . .
    H H26B -0.0744 0.7811 -0.0309 0.132 Uiso calc R 1 1 . .
    H H26C 0.0486 0.7271 -0.0017 0.132 Uiso calc R 1 1 . .
    C C27 -0.3111(3) 0.4409(2) 0.0050(2) 0.0998(11) Uani d . 1 1 . .
    H H27A -0.2738 0.3845 -0.0074 0.150 Uiso calc R 1 1 . .
    H H27B -0.3831 0.4518 -0.0410 0.150 Uiso calc R 1 1 . .
    H H27C -0.3328 0.4370 0.0628 0.150 Uiso calc R 1 1 . .
    N N1 0.54318(14) 0.43996(11) 0.25235(11) 0.0480(4) Uani d . 1 1 . .
    N N2 0.05889(18) 0.37377(13) 0.25278(15) 0.0636(5) Uani d . 1 1 . .
    O O1 0.65435(13) 0.31079(11) 0.20126(11) 0.0646(4) Uani d . 1 1 . .
    O O2 0.46032(15) 0.36250(12) 0.10740(9) 0.0624(4) Uani d . 1 1 . .
    O O3 0.41687(18) 0.64230(12) 0.44680(11) 0.0771(5) Uani d . 1 1 . .
    H H3A 0.3575 0.6700 0.4567 0.116 Uiso calc R 1 1 . .
    O O4 0.1928(2) 0.68940(14) 0.42164(13) 0.0960(6) Uani d . 1 1 . .
    O O5 0.1327(2) 0.38570(13) 0.32219(12) 0.0859(6) Uani d . 1 1 . .
    O O6 0.0090(2) 0.30090(13) 0.23384(19) 0.1202(9) Uani d . 1 1 . .
    O O7 -0.09553(15) 0.65540(11) 0.00978(11) 0.0679(4) Uani d . 1 1 . .
    O O8 -0.22814(14) 0.51372(12) 0.00565(11) 0.0660(4) Uani d . 1 1 . .
    S S1 0.53315(4) 0.34260(3) 0.19364(3) 0.04694(14) Uani d . 1 1 . .
loop_
    _atom_site_aniso_label
    _atom_site_aniso_U_11
    _atom_site_aniso_U_22
    _atom_site_aniso_U_33
    _atom_site_aniso_U_12
    _atom_site_aniso_U_13
    _atom_site_aniso_U_23
    C1 0.0855(17) 0.0674(14) 0.0553(12) -0.0180(12) 0.0023(11) -0.0065(10)
    C2 0.0765(18) 0.095(2) 0.0761(17) -0.0219(15) -0.0172(14) -0.0047(15)
    C3 0.0605(15) 0.107(2) 0.0890(19) -0.0087(15) -0.0084(14) -0.0067(17)
    C4 0.0517(12) 0.0842(17) 0.0736(15) -0.0044(11) 0.0037(11) -0.0054(13)
    C5 0.0510(11) 0.0575(11) 0.0500(10) -0.0113(9) 0.0067(8) 0.0014(9)
    C6 0.0637(12) 0.0503(10) 0.0491(10) -0.0145(9) 0.0081(9) 0.0002(8)
    C7 0.0634(12) 0.0407(9) 0.0457(9) -0.0081(8) 0.0151(8) -0.0036(7)
    C8 0.0517(10) 0.0404(9) 0.0445(9) -0.0055(7) 0.0157(8) -0.0031(7)
    C9 0.0505(10) 0.0422(9) 0.0458(9) -0.0029(7) 0.0138(8) -0.0055(7)
    C10 0.0563(11) 0.0393(9) 0.0520(10) -0.0005(8) 0.0206(8) -0.0002(7)
    C11 0.0712(13) 0.0420(9) 0.0557(11) 0.0045(9) 0.0268(10) -0.0036(8)
    C12 0.0802(14) 0.0406(9) 0.0481(10) -0.0052(9) 0.0176(10) -0.0067(8)
    C13 0.0913(18) 0.0641(14) 0.0723(15) 0.0170(12) 0.0346(13) -0.0068(11)
    C14 0.0555(11) 0.0454(9) 0.0568(11) 0.0013(8) 0.0201(9) -0.0033(8)
    C15 0.0688(15) 0.0590(14) 0.110(2) -0.0134(12) 0.0169(14) -0.0089(14)
    C16 0.081(2) 0.074(2) 0.220(5) -0.0199(16) 0.056(3) 0.011(3)
    C17 0.145(4) 0.072(2) 0.218(5) 0.004(2) 0.127(4) 0.038(3)
    C18 0.171(4) 0.100(2) 0.098(2) 0.005(3) 0.073(3) 0.0353(19)
    C19 0.107(2) 0.0841(18) 0.0604(14) -0.0114(16) 0.0204(14) 0.0180(13)
    C20 0.0506(10) 0.0433(9) 0.0573(11) 0.0046(8) 0.0243(8) -0.0006(8)
    C21 0.0561(11) 0.0452(10) 0.0658(12) 0.0020(8) 0.0279(10) 0.0046(9)
    C22 0.0547(11) 0.0524(10) 0.0589(11) 0.0114(9) 0.0301(9) 0.0077(9)
    C23 0.0489(10) 0.0616(12) 0.0526(10) 0.0066(9) 0.0247(8) 0.0034(9)
    C24 0.0531(11) 0.0535(11) 0.0623(12) -0.0032(9) 0.0236(9) 0.0028(9)
    C25 0.0547(11) 0.0444(10) 0.0564(11) 0.0037(8) 0.0217(9) 0.0037(8)
    C26 0.108(2) 0.0609(14) 0.097(2) 0.0041(14) 0.0266(17) 0.0282(14)
    C27 0.0640(16) 0.125(3) 0.105(2) -0.0266(16) 0.0042(15) 0.041(2)
    N1 0.0430(8) 0.0530(9) 0.0485(8) -0.0045(7) 0.0110(6) -0.0055(7)
    N2 0.0637(11) 0.0504(10) 0.0770(13) -0.0043(8) 0.0156(10) 0.0102(9)
    O1 0.0527(8) 0.0739(10) 0.0719(10) 0.0082(7) 0.0235(7) -0.0076(8)
    O2 0.0753(10) 0.0752(10) 0.0372(7) 0.0096(8) 0.0127(6) -0.0036(6)
    O3 0.1079(14) 0.0637(10) 0.0587(9) 0.0009(9) 0.0157(9) -0.0251(7)
    O4 0.1246(17) 0.0882(13) 0.0835(12) 0.0285(12) 0.0407(12) -0.0271(10)
    O5 0.1136(15) 0.0743(11) 0.0630(10) -0.0168(10) 0.0036(10) 0.0174(9)
    O6 0.1217(17) 0.0587(11) 0.152(2) -0.0302(11) -0.0351(15) 0.0344(12)
    O7 0.0683(10) 0.0655(9) 0.0742(10) 0.0102(7) 0.0246(8) 0.0226(8)
    O8 0.0533(8) 0.0826(11) 0.0638(9) -0.0019(8) 0.0168(7) 0.0140(8)
    S1 0.0484(3) 0.0542(3) 0.0409(2) 0.00208(19) 0.01574(18) -0.00321(18)
_geom_special_details
;
 All esds (except the esd in the dihedral angle between two l.s. planes)
 are estimated using the full covariance matrix.  The cell esds are taken
 into account individually in the estimation of esds in distances, angles
 and torsion angles; correlations between esds in cell parameters are only
 used when they are defined by crystal symmetry.  An approximate (isotropic)
 treatment of cell esds is used for estimating esds involving l.s. planes.
;
loop_
    _geom_bond_atom_site_label_1
    _geom_bond_atom_site_label_2
    _geom_bond_site_symmetry_2
    _geom_bond_distance
    _geom_bond_publ_flag
    C1 C2 . 1.374(4) ?
    C1 C6 . 1.400(3) ?
    C1 H1 . 0.9300 ?
    C2 C3 . 1.382(4) ?
    C2 H2 . 0.9300 ?
    C3 C4 . 1.374(4) ?
    C3 H3 . 0.9300 ?
    C4 C5 . 1.386(3) ?
    C4 H4 . 0.9300 ?
    C5 C6 . 1.394(3) ?
    C5 N1 . 1.429(2) ?
    C6 C7 . 1.439(3) ?
    C7 C12 . 1.384(3) ?
    C7 C8 . 1.392(3) ?
    C8 C9 . 1.390(3) ?
    C8 N1 . 1.414(2) ?
    C9 C10 . 1.375(3) ?
    C9 H9 . 0.9300 ?
    C10 C11 . 1.423(3) ?
    C10 C20 . 1.493(3) ?
    C11 C12 . 1.400(3) ?
    C11 C13 . 1.443(3) ?
    C12 O3 . 1.342(2) ?
    C13 O4 . 1.224(3) ?
    C13 H13 . 0.9300 ?
    C14 C15 . 1.365(3) ?
    C14 C19 . 1.379(3) ?
    C14 S1 . 1.744(2) ?
    C15 C16 . 1.377(5) ?
    C15 H15 . 0.9300 ?
    C16 C17 . 1.365(6) ?
    C16 H16 . 0.9300 ?
    C17 C18 . 1.365(6) ?
    C17 H17 . 0.9300 ?
    C18 C19 . 1.368(4) ?
    C18 H18 . 0.9300 ?
    C19 H19 . 0.9300 ?
    C20 C25 . 1.381(3) ?
    C20 C21 . 1.395(3) ?
    C21 C22 . 1.376(3) ?
    C21 H21 . 0.9300 ?
    C22 O7 . 1.345(2) ?
    C22 C23 . 1.405(3) ?
    C23 O8 . 1.352(3) ?
    C23 C24 . 1.368(3) ?
    C24 C25 . 1.386(3) ?
    C24 H24 . 0.9300 ?
    C25 N2 . 1.462(3) ?
    C26 O7 . 1.423(3) ?
    C26 H26A . 0.9600 ?
    C26 H26B . 0.9600 ?
    C26 H26C . 0.9600 ?
    C27 O8 . 1.410(3) ?
    C27 H27A . 0.9600 ?
    C27 H27B . 0.9600 ?
    C27 H27C . 0.9600 ?
    N1 S1 . 1.6663(16) ?
    N2 O5 . 1.204(2) ?
    N2 O6 . 1.207(3) ?
    O1 S1 . 1.4172(15) ?
    O2 S1 . 1.4154(14) ?
    O3 H3A . 0.8200 ?
loop_
    _geom_angle_atom_site_label_1
    _geom_angle_atom_site_label_2
    _geom_angle_atom_site_label_3
    _geom_angle_site_symmetry_1
    _geom_angle_site_symmetry_3
    _geom_angle
    _geom_angle_publ_flag
    C2 C1 C6 . . 118.0(3) ?
    C2 C1 H1 . . 121.0 ?
    C6 C1 H1 . . 121.0 ?
    C1 C2 C3 . . 121.7(2) ?
    C1 C2 H2 . . 119.1 ?
    C3 C2 H2 . . 119.1 ?
    C4 C3 C2 . . 121.6(3) ?
    C4 C3 H3 . . 119.2 ?
    C2 C3 H3 . . 119.2 ?
    C3 C4 C5 . . 117.0(3) ?
    C3 C4 H4 . . 121.5 ?
    C5 C4 H4 . . 121.5 ?
    C4 C5 C6 . . 122.5(2) ?
    C4 C5 N1 . . 129.7(2) ?
    C6 C5 N1 . . 107.75(18) ?
    C5 C6 C1 . . 119.2(2) ?
    C5 C6 C7 . . 107.83(17) ?
    C1 C6 C7 . . 133.0(2) ?
    C12 C7 C8 . . 118.74(19) ?
    C12 C7 C6 . . 133.03(18) ?
    C8 C7 C6 . . 108.22(17) ?
    C9 C8 C7 . . 123.28(17) ?
    C9 C8 N1 . . 128.65(16) ?
    C7 C8 N1 . . 108.07(16) ?
    C10 C9 C8 . . 117.68(17) ?
    C10 C9 H9 . . 121.2 ?
    C8 C9 H9 . . 121.2 ?
    C9 C10 C11 . . 120.71(19) ?
    C9 C10 C20 . . 117.36(17) ?
    C11 C10 C20 . . 121.86(17) ?
    C12 C11 C10 . . 119.81(18) ?
    C12 C11 C13 . . 119.0(2) ?
    C10 C11 C13 . . 121.2(2) ?
    O3 C12 C7 . . 118.0(2) ?
    O3 C12 C11 . . 122.32(19) ?
    C7 C12 C11 . . 119.72(17) ?
    O4 C13 C11 . . 123.3(3) ?
    O4 C13 H13 . . 118.4 ?
    C11 C13 H13 . . 118.4 ?
    C15 C14 C19 . . 122.6(2) ?
    C15 C14 S1 . . 119.18(19) ?
    C19 C14 S1 . . 118.15(18) ?
    C14 C15 C16 . . 117.6(3) ?
    C14 C15 H15 . . 121.2 ?
    C16 C15 H15 . . 121.2 ?
    C17 C16 C15 . . 120.7(4) ?
    C17 C16 H16 . . 119.7 ?
    C15 C16 H16 . . 119.7 ?
    C18 C17 C16 . . 120.6(3) ?
    C18 C17 H17 . . 119.7 ?
    C16 C17 H17 . . 119.7 ?
    C17 C18 C19 . . 120.2(4) ?
    C17 C18 H18 . . 119.9 ?
    C19 C18 H18 . . 119.9 ?
    C18 C19 C14 . . 118.3(3) ?
    C18 C19 H19 . . 120.9 ?
    C14 C19 H19 . . 120.9 ?
    C25 C20 C21 . . 116.42(19) ?
    C25 C20 C10 . . 124.47(17) ?
    C21 C20 C10 . . 118.75(17) ?
    C22 C21 C20 . . 122.10(19) ?
    C22 C21 H21 . . 118.9 ?
    C20 C21 H21 . . 118.9 ?
    O7 C22 C21 . . 125.56(19) ?
    O7 C22 C23 . . 114.83(19) ?
    C21 C22 C23 . . 119.60(18) ?
    O8 C23 C24 . . 125.75(19) ?
    O8 C23 C22 . . 114.86(18) ?
    C24 C23 C22 . . 119.4(2) ?
    C23 C24 C25 . . 119.54(19) ?
    C23 C24 H24 . . 120.2 ?
    C25 C24 H24 . . 120.2 ?
    C20 C25 C24 . . 122.93(18) ?
    C20 C25 N2 . . 120.95(19) ?
    C24 C25 N2 . . 116.09(18) ?
    O7 C26 H26A . . 109.5 ?
    O7 C26 H26B . . 109.5 ?
    H26A C26 H26B . . 109.5 ?
    O7 C26 H26C . . 109.5 ?
    H26A C26 H26C . . 109.5 ?
    H26B C26 H26C . . 109.5 ?
    O8 C27 H27A . . 109.5 ?
    O8 C27 H27B . . 109.5 ?
    H27A C27 H27B . . 109.5 ?
    O8 C27 H27C . . 109.5 ?
    H27A C27 H27C . . 109.5 ?
    H27B C27 H27C . . 109.5 ?
    C8 N1 C5 . . 108.08(15) ?
    C8 N1 S1 . . 121.10(12) ?
    C5 N1 S1 . . 124.59(14) ?
    O5 N2 O6 . . 122.2(2) ?
    O5 N2 C25 . . 119.70(18) ?
    O6 N2 C25 . . 118.1(2) ?
    C12 O3 H3A . . 109.5 ?
    C22 O7 C26 . . 117.48(19) ?
    C23 O8 C27 . . 117.93(19) ?
    O2 S1 O1 . . 119.78(9) ?
    O2 S1 N1 . . 106.14(9) ?
    O1 S1 N1 . . 106.32(9) ?
    O2 S1 C14 . . 109.52(10) ?
    O1 S1 C14 . . 110.66(10) ?
    N1 S1 C14 . . 102.92(9) ?
loop_
    _geom_torsion_atom_site_label_1
    _geom_torsion_atom_site_label_2
    _geom_torsion_atom_site_label_3
    _geom_torsion_atom_site_label_4
    _geom_torsion_site_symmetry_1
    _geom_torsion_site_symmetry_2
    _geom_torsion_site_symmetry_3
    _geom_torsion_site_symmetry_4
    _geom_torsion
    _geom_torsion_publ_flag
    C6 C1 C2 C3 . . . . 0.0(4) ?
    C1 C2 C3 C4 . . . . -0.7(5) ?
    C2 C3 C4 C5 . . . . 0.5(4) ?
    C3 C4 C5 C6 . . . . 0.5(4) ?
    C3 C4 C5 N1 . . . . 177.3(2) ?
    C4 C5 C6 C1 . . . . -1.3(3) ?
    N1 C5 C6 C1 . . . . -178.70(18) ?
    C4 C5 C6 C7 . . . . 178.6(2) ?
    N1 C5 C6 C7 . . . . 1.2(2) ?
    C2 C1 C6 C5 . . . . 1.0(3) ?
    C2 C1 C6 C7 . . . . -178.9(2) ?
    C5 C6 C7 C12 . . . . -179.9(2) ?
    C1 C6 C7 C12 . . . . 0.0(4) ?
    C5 C6 C7 C8 . . . . 0.0(2) ?
    C1 C6 C7 C8 . . . . 179.9(2) ?
    C12 C7 C8 C9 . . . . -1.9(3) ?
    C6 C7 C8 C9 . . . . 178.26(17) ?
    C12 C7 C8 N1 . . . . 178.64(16) ?
    C6 C7 C8 N1 . . . . -1.3(2) ?
    C7 C8 C9 C10 . . . . -0.1(3) ?
    N1 C8 C9 C10 . . . . 179.28(17) ?
    C8 C9 C10 C11 . . . . 2.0(3) ?
    C8 C9 C10 C20 . . . . 179.03(16) ?
    C9 C10 C11 C12 . . . . -1.9(3) ?
    C20 C10 C11 C12 . . . . -178.83(18) ?
    C9 C10 C11 C13 . . . . 179.94(19) ?
    C20 C10 C11 C13 . . . . 3.1(3) ?
    C8 C7 C12 O3 . . . . -178.63(18) ?
    C6 C7 C12 O3 . . . . 1.2(3) ?
    C8 C7 C12 C11 . . . . 1.9(3) ?
    C6 C7 C12 C11 . . . . -178.2(2) ?
    C10 C11 C12 O3 . . . . -179.54(18) ?
    C13 C11 C12 O3 . . . . -1.4(3) ?
    C10 C11 C12 C7 . . . . -0.1(3) ?
    C13 C11 C12 C7 . . . . 178.08(19) ?
    C12 C11 C13 O4 . . . . 2.2(4) ?
    C10 C11 C13 O4 . . . . -179.6(2) ?
    C19 C14 C15 C16 . . . . -0.4(4) ?
    S1 C14 C15 C16 . . . . -177.4(2) ?
    C14 C15 C16 C17 . . . . 1.3(5) ?
    C15 C16 C17 C18 . . . . -0.8(6) ?
    C16 C17 C18 C19 . . . . -0.6(6) ?
    C17 C18 C19 C14 . . . . 1.4(5) ?
    C15 C14 C19 C18 . . . . -0.9(4) ?
    S1 C14 C19 C18 . . . . 176.1(2) ?
    C9 C10 C20 C25 . . . . 73.8(2) ?
    C11 C10 C20 C25 . . . . -109.2(2) ?
    C9 C10 C20 C21 . . . . -99.0(2) ?
    C11 C10 C20 C21 . . . . 78.0(2) ?
    C25 C20 C21 C22 . . . . -1.1(3) ?
    C10 C20 C21 C22 . . . . 172.28(17) ?
    C20 C21 C22 O7 . . . . -179.71(17) ?
    C20 C21 C22 C23 . . . . -0.5(3) ?
    O7 C22 C23 O8 . . . . 0.2(2) ?
    C21 C22 C23 O8 . . . . -179.13(17) ?
    O7 C22 C23 C24 . . . . -179.03(17) ?
    C21 C22 C23 C24 . . . . 1.7(3) ?
    O8 C23 C24 C25 . . . . 179.69(18) ?
    C22 C23 C24 C25 . . . . -1.2(3) ?
    C21 C20 C25 C24 . . . . 1.6(3) ?
    C10 C20 C25 C24 . . . . -171.36(18) ?
    C21 C20 C25 N2 . . . . -176.43(17) ?
    C10 C20 C25 N2 . . . . 10.6(3) ?
    C23 C24 C25 C20 . . . . -0.5(3) ?
    C23 C24 C25 N2 . . . . 177.65(18) ?
    C9 C8 N1 C5 . . . . -177.46(18) ?
    C7 C8 N1 C5 . . . . 2.0(2) ?
    C9 C8 N1 S1 . . . . -24.0(3) ?
    C7 C8 N1 S1 . . . . 155.45(13) ?
    C4 C5 N1 C8 . . . . -179.2(2) ?
    C6 C5 N1 C8 . . . . -2.0(2) ?
    C4 C5 N1 S1 . . . . 28.5(3) ?
    C6 C5 N1 S1 . . . . -154.29(14) ?
    C20 C25 N2 O5 . . . . 19.9(3) ?
    C24 C25 N2 O5 . . . . -158.3(2) ?
    C20 C25 N2 O6 . . . . -160.5(2) ?
    C24 C25 N2 O6 . . . . 21.3(3) ?
    C21 C22 O7 C26 . . . . -4.8(3) ?
    C23 C22 O7 C26 . . . . 176.0(2) ?
    C24 C23 O8 C27 . . . . 4.6(3) ?
    C22 C23 O8 C27 . . . . -174.6(2) ?
    C8 N1 S1 O2 . . . . 58.73(16) ?
    C5 N1 S1 O2 . . . . -152.36(15) ?
    C8 N1 S1 O1 . . . . -172.69(14) ?
    C5 N1 S1 O1 . . . . -23.78(18) ?
    C8 N1 S1 C14 . . . . -56.31(16) ?
    C5 N1 S1 C14 . . . . 92.60(16) ?
    C15 C14 S1 O2 . . . . 5.3(2) ?
    C19 C14 S1 O2 . . . . -171.91(19) ?
    C15 C14 S1 O1 . . . . -128.93(19) ?
    C19 C14 S1 O1 . . . . 53.9(2) ?
    C15 C14 S1 N1 . . . . 117.83(18) ?
    C19 C14 S1 N1 . . . . -59.3(2) ?
loop_
    _geom_hbond_atom_site_label_D
    _geom_hbond_atom_site_label_H
    _geom_hbond_atom_site_label_A
    _geom_hbond_site_symmetry_A
    _geom_hbond_distance_DH
    _geom_hbond_distance_HA
    _geom_hbond_distance_DA
    _geom_hbond_angle_DHA
    O3 H3A O4 ----- 0.82 1.83 2.554(3) 146
    C4 H4 O1 ----- 0.93 2.29 2.866(3) 119
    C9 H9 O2 ----- 0.93 2.47 3.054(2) 121
    C2 H2 O5 3_666 0.93 2.50 3.281(3) 142
    C17 H17 O8 2_545 0.93 2.59 3.481(5) 161
    C18 H18 O2 4_566 0.93 2.51 3.384(5) 157
    C26 H26C O4 4_575 0.96 2.50 3.265(4) 137
_iucr_refine_instructions_details
;
TITL GOPINATHGN1_0m in P2(1)/c
REM  transformed to space group :
CELL   0.71073 11.2133 14.5811 15.1509   90.000  102.320   90.000
ZERR   4        0.0003  0.0004  0.0004    0.000    0.001    0.000
LATT   1
SYMM  - X, 1/2 + Y, 1/2 - Z
SFAC  C    H    N    O    S
UNIT  108  80   8    32   4
MERG   2
FMAP   2
PLAN   20
BOND   $H
ACTA
CONF
L.S.  12
WGHT    0.068000    1.036100
FVAR       0.11108
C1    1    0.680402    0.560571    0.456357    11.00000    0.08555    0.06743 =
         0.05529   -0.00653    0.00228   -0.01803
AFIX  43
H1    2    0.653540    0.600682    0.495708    11.00000   -1.20000
AFIX   0
C2    1    0.800801    0.534568    0.470562    11.00000    0.07654    0.09461 =
         0.07610   -0.00472   -0.01724   -0.02194
AFIX  43
H2    2    0.855854    0.557650    0.520363    11.00000   -1.20000
AFIX   0
C3    1    0.842181    0.475002    0.412754    11.00000    0.06054    0.10690 =
         0.08896   -0.00669   -0.00836   -0.00869
AFIX  43
H3    2    0.924515    0.459546    0.424207    11.00000   -1.20000
AFIX   0
C4    1    0.764563    0.438088    0.338776    11.00000    0.05171    0.08421 =
         0.07363   -0.00536    0.00367   -0.00441
AFIX  43
H4    2    0.792345    0.397665    0.300142    11.00000   -1.20000
AFIX   0
C5    1    0.642955    0.463841    0.324344    11.00000    0.05099    0.05746 =
         0.05003    0.00143    0.00671   -0.01130
C6    1    0.599406    0.524895    0.380903    11.00000    0.06366    0.05028 =
         0.04912    0.00021    0.00814   -0.01447
C7    1    0.470977    0.537814    0.345194    11.00000    0.06339    0.04073 =
         0.04568   -0.00359    0.01510   -0.00815
C8    1    0.437523    0.484715    0.267497    11.00000    0.05166    0.04044 =
         0.04445   -0.00305    0.01568   -0.00553
C9    1    0.318525    0.479323    0.217213    11.00000    0.05047    0.04215 =
         0.04582   -0.00549    0.01384   -0.00294
AFIX  43
H9    2    0.299202    0.443261    0.165498    11.00000   -1.20000
AFIX   0
C10   1    0.230434    0.529154    0.246606    11.00000    0.05632    0.03929 =
         0.05198   -0.00021    0.02064   -0.00047
C11   1    0.261615    0.586393    0.324192    11.00000    0.07122    0.04195 =
         0.05575   -0.00362    0.02678    0.00454
C12   1    0.382551    0.590043    0.372854    11.00000    0.08015    0.04061 =
         0.04811   -0.00668    0.01762   -0.00525
C13   1    0.169902    0.639055    0.355577    11.00000    0.09129    0.06408 =
         0.07232   -0.00684    0.03457    0.01704
AFIX  43
H13   2    0.089339    0.634503    0.324005    11.00000   -1.20000
AFIX   0
C14   1    0.452765    0.270728    0.252246    11.00000    0.05554    0.04545 =
         0.05678   -0.00330    0.02007    0.00128
C15   1    0.341624    0.237691    0.209231    11.00000    0.06882    0.05900 =
         0.11025   -0.00887    0.01689   -0.01341
AFIX  43
H15   2    0.309707    0.250864    0.148743    11.00000   -1.20000
AFIX   0
C16   1    0.278451    0.184169    0.258580    11.00000    0.08119    0.07372 =
         0.21964    0.01055    0.05631   -0.01988
AFIX  43
H16   2    0.203213    0.159645    0.230848    11.00000   -1.20000
AFIX   0
C17   1    0.325107    0.166731    0.347782    11.00000    0.14473    0.07243 =
         0.21846    0.03801    0.12709    0.00374
AFIX  43
H17   2    0.280885    0.131105    0.380419    11.00000   -1.20000
AFIX   0
C18   1    0.436055    0.201089    0.389531    11.00000    0.17117    0.09973 =
         0.09769    0.03534    0.07284    0.00499
AFIX  43
H18   2    0.466678    0.189233    0.450467    11.00000   -1.20000
AFIX   0
C19   1    0.502310    0.252919    0.341957    11.00000    0.10652    0.08414 =
         0.06041    0.01796    0.02040   -0.01142
AFIX  43
H19   2    0.578776    0.275554    0.369404    11.00000   -1.20000
AFIX   0
C20   1    0.103274    0.524210    0.191437    11.00000    0.05058    0.04332 =
         0.05733   -0.00065    0.02430    0.00465
C21   1    0.061255    0.594988    0.130861    11.00000    0.05613    0.04520 =
         0.06583    0.00461    0.02788    0.00204
AFIX  43
H21   2    0.109392    0.647006    0.131374    11.00000   -1.20000
AFIX   0
C22   1   -0.049142    0.590317    0.070363    11.00000    0.05466    0.05242 =
         0.05890    0.00771    0.03010    0.01138
C23   1   -0.122457    0.511873    0.068325    11.00000    0.04886    0.06159 =
         0.05259    0.00341    0.02469    0.00662
C24   1   -0.084264    0.442251    0.128202    11.00000    0.05306    0.05350 =
         0.06234    0.00277    0.02358   -0.00317
AFIX  43
H24   2   -0.132642    0.390461    0.128300    11.00000   -1.20000
AFIX   0
C25   1    0.027060    0.449430    0.188739    11.00000    0.05466    0.04436 =
         0.05643    0.00367    0.02167    0.00371
C26   1   -0.029403    0.739002    0.012473    11.00000    0.10824    0.06092 =
         0.09695    0.02822    0.02658    0.00413
AFIX 137
H26A  2   -0.017784    0.765186    0.071834    11.00000   -1.50000
H26B  2   -0.074424    0.781091   -0.030890    11.00000   -1.50000
H26C  2    0.048614    0.727135   -0.001706    11.00000   -1.50000
AFIX   0
C27   1   -0.311096    0.440944    0.004961    11.00000    0.06396    0.12467 =
         0.10453    0.04090    0.00416   -0.02659
AFIX 137
H27A  2   -0.273849    0.384457   -0.007436    11.00000   -1.50000
H27B  2   -0.383132    0.451779   -0.040956    11.00000   -1.50000
H27C  2   -0.332800    0.437038    0.062807    11.00000   -1.50000
AFIX   0
N1    3    0.543178    0.439962    0.252349    11.00000    0.04298    0.05299 =
         0.04852   -0.00546    0.01100   -0.00448
N2    3    0.058886    0.373769    0.252775    11.00000    0.06369    0.05039 =
         0.07698    0.01024    0.01557   -0.00434
O1    4    0.654351    0.310794    0.201262    11.00000    0.05269    0.07394 =
         0.07186   -0.00759    0.02350    0.00816
O2    4    0.460316    0.362501    0.107401    11.00000    0.07534    0.07516 =
         0.03718   -0.00359    0.01273    0.00961
O3    4    0.416875    0.642298    0.446803    11.00000    0.10794    0.06370 =
         0.05866   -0.02511    0.01570    0.00087
AFIX  83
H3A   2    0.357458    0.669999    0.456726    11.00000   -1.50000
AFIX   0
O4    4    0.192806    0.689398    0.421644    11.00000    0.12455    0.08816 =
         0.08349   -0.02707    0.04066    0.02853
O5    4    0.132698    0.385705    0.322190    11.00000    0.11355    0.07432 =
         0.06304    0.01742    0.00364   -0.01677
O6    4    0.008981    0.300901    0.233840    11.00000    0.12174    0.05873 =
         0.15156    0.03444   -0.03505   -0.03018
O7    4   -0.095529    0.655396    0.009778    11.00000    0.06827    0.06545 =
         0.07419    0.02261    0.02460    0.01023
O8    4   -0.228138    0.513722    0.005649    11.00000    0.05334    0.08263 =
         0.06384    0.01397    0.01679   -0.00190
S1    5    0.533153    0.342596    0.193644    11.00000    0.04844    0.05425 =
         0.04092   -0.00321    0.01574    0.00208
HKLF 4
REM  GOPINATHGN1_0m in P2(1)/c
REM R1 =  0.0469 for   4517 Fo > 4sig(Fo)  and  0.0750 for all   6535 data
REM    345 parameters refined using      0 restraints
END
;
data_3
_audit_creation_method     SHELXL-97
_database_code_depnum_ccdc_archive     'CCDC 1479200'
_chemical_name_systematic
;
12-Phenyl-7-phenylsulfonyl-7<i>H</i>-benzofuro[2,3-<i>b</i>]carbazole
;
_chemical_name_common     ?
_chemical_formula_moiety     'C30 H19 N O3 S'
_chemical_formula_sum     'C30 H19 N O3 S'
_chemical_formula_iupac     'C30 H19 N O3 S'
_chemical_formula_weight     473.52
_chemical_melting_point     ?
_symmetry_cell_setting     orthorhombic
_symmetry_space_group_name_H-M     'P 21 21 21'
_symmetry_space_group_name_Hall     'P 2ac 2ab'
loop_
    _symmetry_equiv_pos_as_xyz
    'x, y, z'
    '-x+1/2, -y, z+1/2'
    'x+1/2, -y+1/2, -z'
    '-x, y+1/2, -z+1/2'
_cell_length_a     10.6461(10)
_cell_length_b     11.8994(11)
_cell_length_c     18.2418(16)
_cell_angle_alpha     90.00
_cell_angle_beta     90.00
_cell_angle_gamma     90.00
_cell_volume     2310.9(4)
_cell_formula_units_Z     4
_cell_measurement_reflns_used     5055
_cell_measurement_theta_min     2.21
_cell_measurement_theta_max     27.06
_cell_measurement_temperature     296(2)
_exptl_crystal_description     block
_exptl_crystal_colour     colourless
_exptl_crystal_size_max     0.35
_exptl_crystal_size_mid     0.30
_exptl_crystal_size_min     0.25
_exptl_crystal_density_diffrn     1.361
_exptl_crystal_density_meas     ?
_exptl_crystal_density_method     'not measured'
_exptl_crystal_F_000     984
_exptl_absorpt_coefficient_mu     0.174
_exptl_absorpt_correction_type     multi-scan
_exptl_absorpt_process_details
;
(SADABS; Bruker, 2008)
;
_exptl_absorpt_correction_T_min     0.941
_exptl_absorpt_correction_T_max     0.957
_exptl_special_details     ?
_diffrn_ambient_temperature     296(2)
_diffrn_radiation_type     MoK\a
_diffrn_radiation_wavelength     0.71073
_diffrn_radiation_source     'fine-focus sealed tube'
_diffrn_radiation_monochromator     graphite
_diffrn_measurement_device_type     'Bruker Kappa APEXII CCD'
_diffrn_measurement_method     '\w & \f scans'
_diffrn_detector_area_resol_mean     ?
_diffrn_reflns_number     29269
_diffrn_reflns_av_R_equivalents     0.0605
_diffrn_reflns_av_sigmaI/netI     0.0564
_diffrn_reflns_theta_min     2.21
_diffrn_reflns_theta_max     27.06
_diffrn_reflns_theta_full     27.06
_diffrn_measured_fraction_theta_max     0.997
_diffrn_measured_fraction_theta_full     0.997
_diffrn_reflns_limit_h_min     -13
_diffrn_reflns_limit_h_max     13
_diffrn_reflns_limit_k_min     -15
_diffrn_reflns_limit_k_max     15
_diffrn_reflns_limit_l_min     -23
_diffrn_reflns_limit_l_max     22
_diffrn_standards_number     ?
_diffrn_standards_interval_count     ?
_diffrn_standards_interval_time     ?
_diffrn_standards_decay_%     ?
_refine_special_details
;
 Refinement of F^2^ against ALL reflections.  The weighted R-factor wR and
 goodness of fit S are based on F^2^, conventional R-factors R are based
 on F, with F set to zero for negative F^2^. The threshold expression of
 F^2^ > 2sigma(F^2^) is used only for calculating R-factors(gt) etc. and is
 not relevant to the choice of reflections for refinement.  R-factors based
 on F^2^ are statistically about twice as large as those based on F, and R-
 factors based on ALL data will be even larger.
;
_reflns_number_total     5055
_reflns_number_gt     3194
_reflns_threshold_expression     >2sigma(I)
_refine_ls_structure_factor_coef     Fsqd
_refine_ls_matrix_type     full
_refine_ls_R_factor_all     0.0933
_refine_ls_R_factor_gt     0.0424
_refine_ls_wR_factor_gt     0.0841
_refine_ls_wR_factor_ref     0.1011
_refine_ls_goodness_of_fit_ref     0.997
_refine_ls_restrained_S_all     1.102
_refine_ls_number_reflns     5055
_refine_ls_number_parameters     316
_refine_ls_number_restraints     1
_refine_ls_hydrogen_treatment     constr
_refine_ls_weighting_scheme     calc
_refine_ls_weighting_details
         'calc w=1/[\s^2^(Fo^2^)+(0.0488P)^2^+0.0000P] where P=(Fo^2^+2Fc^2^)/3'
_atom_sites_solution_hydrogens     geom
_atom_sites_solution_primary     direct
_atom_sites_solution_secondary     difmap
_refine_ls_shift/su_max     0.000
_refine_ls_shift/su_mean     0.000
_refine_diff_density_max     0.155
_refine_diff_density_min     -0.253
_refine_ls_extinction_method     none
_refine_ls_extinction_coef     ?
_refine_ls_abs_structure_details
;
Flack (1983), 2189 Friedel pairs
;
_refine_ls_abs_structure_Flack     0.08(9)
loop_
    _atom_type_symbol
    _atom_type_description
    _atom_type_scat_dispersion_real
    _atom_type_scat_dispersion_imag
    _atom_type_scat_source
    'C' 'C' 0.0033 0.0016
                         'International Tables Vol C Tables 4.2.6.8 and 6.1.1.4'
    'H' 'H' 0.0000 0.0000
                         'International Tables Vol C Tables 4.2.6.8 and 6.1.1.4'
    'N' 'N' 0.0061 0.0033
                         'International Tables Vol C Tables 4.2.6.8 and 6.1.1.4'
    'O' 'O' 0.0106 0.0060
                         'International Tables Vol C Tables 4.2.6.8 and 6.1.1.4'
    'S' 'S' 0.1246 0.1234
                         'International Tables Vol C Tables 4.2.6.8 and 6.1.1.4'
_computing_data_collection
;
APEX2 (Bruker, 2008)
;
_computing_cell_refinement
;
SAINT (Bruker, 2008)
;
_computing_data_reduction
;
SAINT (Bruker, 2008)
;
_computing_structure_solution
;
SHELXS97 (Sheldrick, 2008)
;
_computing_structure_refinement
;
SHELXL97 (Sheldrick, 2008)
;
_computing_molecular_graphics
;
ORTEP-3 for Windows (Farrugia, 2012) and Mercury (Macrae <i>et al.</i>,
2008)
;
_computing_publication_material
;
SHELXL97 (Sheldrick, 2008) and PLATON (Spek, 2009)
;
loop_
    _atom_site_type_symbol
    _atom_site_label
    _atom_site_fract_x
    _atom_site_fract_y
    _atom_site_fract_z
    _atom_site_U_iso_or_equiv
    _atom_site_adp_type
    _atom_site_calc_flag
    _atom_site_refinement_flags
    _atom_site_occupancy
    _atom_site_symmetry_multiplicity
    _atom_site_disorder_assembly
    _atom_site_disorder_group
    C C1 -0.0093(3) 0.6577(2) 0.59295(16) 0.0546(7) Uani d . 1 1 . .
    H H1 -0.0202 0.7107 0.6298 0.066 Uiso calc R 1 1 . .
    C C2 -0.1114(3) 0.6067(3) 0.56158(18) 0.0668(9) Uani d . 1 1 . .
    H H2 -0.1917 0.6246 0.5779 0.080 Uiso calc R 1 1 . .
    C C3 -0.0964(3) 0.5288(3) 0.50594(18) 0.0697(9) Uani d . 1 1 . .
    H H3 -0.1672 0.4959 0.4852 0.084 Uiso calc R 1 1 . .
    C C4 0.0190(3) 0.4993(2) 0.48087(16) 0.0628(8) Uani d . 1 1 . .
    H H4 0.0282 0.4472 0.4433 0.075 Uiso calc R 1 1 . .
    C C5 0.1227(3) 0.5493(2) 0.51323(14) 0.0485(7) Uani d . 1 1 . .
    C C6 0.1098(3) 0.6296(2) 0.56937(14) 0.0419(6) Uani d . 1 1 . .
    C C7 0.2349(2) 0.6687(2) 0.58813(13) 0.0398(6) Uani d . 1 1 . .
    C C8 0.3212(3) 0.6114(2) 0.54335(12) 0.0427(6) Uani d . 1 1 . .
    C C9 0.4492(3) 0.6300(2) 0.54535(14) 0.0510(7) Uani d . 1 1 . .
    H H9 0.5054 0.5918 0.5153 0.061 Uiso calc R 1 1 . .
    C C10 0.4868(3) 0.7095(2) 0.59553(14) 0.0455(7) Uani d . 1 1 . .
    C C11 0.4059(3) 0.7687(2) 0.64193(13) 0.0413(6) Uani d . 1 1 . .
    C C12 0.2773(3) 0.7488(2) 0.63911(12) 0.0404(6) Uani d . 1 1 . .
    C C13 0.4852(3) 0.8433(2) 0.68342(14) 0.0452(7) Uani d . 1 1 . .
    C C14 0.6070(3) 0.8217(2) 0.66050(15) 0.0513(7) Uani d . 1 1 . .
    C C15 0.7122(3) 0.8755(3) 0.68680(18) 0.0633(9) Uani d . 1 1 . .
    H H15 0.7925 0.8582 0.6702 0.076 Uiso calc R 1 1 . .
    C C16 0.6910(3) 0.9561(3) 0.73888(18) 0.0681(9) Uani d . 1 1 . .
    H H16 0.7591 0.9949 0.7584 0.082 Uiso calc R 1 1 . .
    C C17 0.5714(3) 0.9816(3) 0.76328(16) 0.0626(8) Uani d . 1 1 . .
    H H17 0.5607 1.0376 0.7983 0.075 Uiso calc R 1 1 . .
    C C18 0.4674(3) 0.9256(2) 0.73661(14) 0.0554(7) Uani d . 1 1 . .
    H H18 0.3873 0.9425 0.7538 0.067 Uiso calc R 1 1 . .
    C C19 0.1912(2) 0.8073(2) 0.69074(13) 0.0405(6) Uani d . 1 1 . .
    C C20 0.1210(3) 0.9003(2) 0.66997(15) 0.0507(7) Uani d . 1 1 . .
    H H20 0.1255 0.9270 0.6221 0.061 Uiso calc R 1 1 . .
    C C21 0.0447(3) 0.9532(2) 0.72040(17) 0.0592(8) Uani d D 1 1 . .
    H H21 -0.0021 1.0153 0.7058 0.071 Uiso calc R 1 1 . .
    C C22 0.0362(3) 0.9174(3) 0.78952(15) 0.0619(8) Uani d D 1 1 . .
    H H22 -0.0153 0.9546 0.8227 0.074 Uiso calc R 1 1 . .
    C C23 0.1041(3) 0.8252(3) 0.81136(16) 0.0708(9) Uani d . 1 1 . .
    H H23 0.0978 0.7995 0.8594 0.085 Uiso calc R 1 1 . .
    C C24 0.1812(3) 0.7709(2) 0.76269(13) 0.0562(8) Uani d . 1 1 . .
    H H24 0.2274 0.7089 0.7781 0.067 Uiso calc R 1 1 . .
    C C25 0.3170(3) 0.3277(2) 0.54143(14) 0.0493(7) Uani d . 1 1 . .
    C C26 0.4280(3) 0.3073(3) 0.57863(18) 0.0666(9) Uani d . 1 1 . .
    H H26 0.5024 0.3417 0.5641 0.080 Uiso calc R 1 1 . .
    C C27 0.4265(4) 0.2342(3) 0.6382(2) 0.0808(11) Uani d . 1 1 . .
    H H27 0.5000 0.2199 0.6641 0.097 Uiso calc R 1 1 . .
    C C28 0.3177(5) 0.1840(3) 0.6584(2) 0.0906(12) Uani d . 1 1 . .
    H H28 0.3176 0.1342 0.6977 0.109 Uiso calc R 1 1 . .
    C C29 0.2091(4) 0.2050(3) 0.6224(2) 0.0904(12) Uani d . 1 1 . .
    H H29 0.1352 0.1707 0.6377 0.108 Uiso calc R 1 1 . .
    C C30 0.2075(3) 0.2761(3) 0.56366(18) 0.0686(9) Uani d . 1 1 . .
    H H30 0.1327 0.2897 0.5388 0.082 Uiso calc R 1 1 . .
    N N1 0.2531(2) 0.53725(18) 0.49596(11) 0.0497(6) Uani d . 1 1 . .
    O O1 0.2250(2) 0.37314(17) 0.41398(10) 0.0763(7) Uani d . 1 1 . .
    O O2 0.4380(2) 0.43983(18) 0.44385(11) 0.0795(7) Uani d . 1 1 . .
    O O3 0.60967(18) 0.73994(16) 0.60631(10) 0.0573(5) Uani d . 1 1 . .
    S S1 0.31294(8) 0.41674(6) 0.46577(4) 0.0583(2) Uani d . 1 1 . .
loop_
    _atom_site_aniso_label
    _atom_site_aniso_U_11
    _atom_site_aniso_U_22
    _atom_site_aniso_U_33
    _atom_site_aniso_U_12
    _atom_site_aniso_U_13
    _atom_site_aniso_U_23
    C1 0.0488(19) 0.0502(17) 0.0649(19) 0.0022(15) -0.0009(16) 0.0002(15)
    C2 0.0497(19) 0.0610(19) 0.090(2) 0.0060(17) -0.0077(18) 0.0020(18)
    C3 0.060(2) 0.0595(19) 0.089(2) -0.0023(17) -0.0197(18) -0.0047(19)
    C4 0.079(2) 0.0473(17) 0.0623(19) 0.0004(17) -0.0142(18) -0.0081(15)
    C5 0.0597(19) 0.0395(15) 0.0463(15) 0.0038(15) -0.0043(14) 0.0030(13)
    C6 0.0483(17) 0.0370(13) 0.0404(14) 0.0004(13) -0.0020(13) 0.0078(12)
    C7 0.0504(17) 0.0337(14) 0.0353(14) 0.0036(12) 0.0024(12) 0.0028(12)
    C8 0.0583(18) 0.0354(14) 0.0345(13) 0.0007(14) 0.0085(14) 0.0028(11)
    C9 0.060(2) 0.0431(15) 0.0499(17) 0.0039(14) 0.0170(15) -0.0010(14)
    C10 0.0444(18) 0.0460(16) 0.0462(15) 0.0007(13) 0.0047(14) 0.0045(13)
    C11 0.0469(18) 0.0361(13) 0.0409(14) 0.0024(13) 0.0024(13) 0.0047(12)
    C12 0.0542(18) 0.0341(13) 0.0327(13) 0.0069(13) 0.0028(12) 0.0026(11)
    C13 0.0516(19) 0.0437(16) 0.0404(15) 0.0000(14) 0.0002(13) 0.0060(13)
    C14 0.057(2) 0.0433(16) 0.0539(17) -0.0014(16) -0.0010(16) 0.0037(14)
    C15 0.053(2) 0.060(2) 0.076(2) -0.0077(17) -0.0024(17) 0.0049(18)
    C16 0.069(2) 0.057(2) 0.079(2) -0.0150(19) -0.0148(19) 0.0028(18)
    C17 0.080(2) 0.0466(17) 0.0614(18) -0.0068(17) -0.0117(18) -0.0040(15)
    C18 0.063(2) 0.0449(16) 0.0587(17) 0.0014(15) -0.0005(15) 0.0022(15)
    C19 0.0445(16) 0.0357(13) 0.0413(14) 0.0019(13) -0.0014(13) -0.0010(11)
    C20 0.0557(17) 0.0481(16) 0.0482(15) 0.0028(16) 0.0013(14) 0.0050(14)
    C21 0.0557(18) 0.0439(17) 0.078(2) 0.0151(15) 0.0026(17) -0.0054(16)
    C22 0.070(2) 0.0649(19) 0.0505(17) 0.0154(18) 0.0111(15) -0.0121(16)
    C23 0.085(2) 0.083(2) 0.0438(16) 0.021(2) 0.0115(17) 0.0046(16)
    C24 0.068(2) 0.0584(18) 0.0420(15) 0.0161(17) 0.0077(15) 0.0045(13)
    C25 0.0552(18) 0.0403(14) 0.0523(16) 0.0042(14) 0.0050(16) -0.0114(13)
    C26 0.060(2) 0.065(2) 0.074(2) 0.0094(16) -0.0077(18) -0.0208(19)
    C27 0.102(3) 0.067(2) 0.073(2) 0.034(2) -0.034(2) -0.019(2)
    C28 0.131(4) 0.060(2) 0.081(2) 0.022(3) 0.004(3) 0.007(2)
    C29 0.097(3) 0.066(2) 0.108(3) 0.005(2) 0.012(3) 0.027(2)
    C30 0.068(2) 0.0540(18) 0.084(2) 0.0061(17) 0.0014(18) 0.0101(17)
    N1 0.0652(16) 0.0427(13) 0.0412(12) 0.0012(12) 0.0038(11) -0.0069(10)
    O1 0.1128(18) 0.0644(14) 0.0517(12) 0.0049(12) -0.0123(12) -0.0223(11)
    O2 0.0867(16) 0.0718(15) 0.0801(14) -0.0049(12) 0.0470(12) -0.0182(12)
    O3 0.0487(12) 0.0556(12) 0.0675(12) -0.0014(11) 0.0091(10) -0.0024(11)
    S1 0.0794(6) 0.0499(4) 0.0455(4) 0.0012(4) 0.0136(4) -0.0115(4)
_geom_special_details
;
 All esds (except the esd in the dihedral angle between two l.s. planes)
 are estimated using the full covariance matrix.  The cell esds are taken
 into account individually in the estimation of esds in distances, angles
 and torsion angles; correlations between esds in cell parameters are only
 used when they are defined by crystal symmetry.  An approximate (isotropic)
 treatment of cell esds is used for estimating esds involving l.s. planes.
;
loop_
    _geom_bond_atom_site_label_1
    _geom_bond_atom_site_label_2
    _geom_bond_site_symmetry_2
    _geom_bond_distance
    _geom_bond_publ_flag
    C1 C2 . 1.370(4) ?
    C1 C6 . 1.379(4) ?
    C1 H1 . 0.9300 ?
    C2 C3 . 1.383(4) ?
    C2 H2 . 0.9300 ?
    C3 C4 . 1.358(4) ?
    C3 H3 . 0.9300 ?
    C4 C5 . 1.386(4) ?
    C4 H4 . 0.9300 ?
    C5 C6 . 1.407(4) ?
    C5 N1 . 1.431(4) ?
    C6 C7 . 1.452(4) ?
    C7 C8 . 1.406(3) ?
    C7 C12 . 1.406(3) ?
    C8 C9 . 1.381(4) ?
    C8 N1 . 1.432(3) ?
    C9 C10 . 1.376(4) ?
    C9 H9 . 0.9300 ?
    C10 O3 . 1.372(3) ?
    C10 C11 . 1.398(3) ?
    C11 C12 . 1.391(4) ?
    C11 C13 . 1.440(4) ?
    C12 C19 . 1.487(3) ?
    C13 C14 . 1.386(4) ?
    C13 C18 . 1.392(4) ?
    C14 C15 . 1.376(4) ?
    C14 O3 . 1.387(3) ?
    C15 C16 . 1.369(4) ?
    C15 H15 . 0.9300 ?
    C16 C17 . 1.383(4) ?
    C16 H16 . 0.9300 ?
    C17 C18 . 1.381(4) ?
    C17 H17 . 0.9300 ?
    C18 H18 . 0.9300 ?
    C19 C24 . 1.386(3) ?
    C19 C20 . 1.388(3) ?
    C20 C21 . 1.379(4) ?
    C20 H20 . 0.9300 ?
    C21 C22 . 1.334(4) ?
    C21 H21 . 0.9300 ?
    C22 C23 . 1.373(4) ?
    C22 H22 . 0.9300 ?
    C23 C24 . 1.371(4) ?
    C23 H23 . 0.9300 ?
    C24 H24 . 0.9300 ?
    C25 C30 . 1.379(4) ?
    C25 C26 . 1.385(4) ?
    C25 S1 . 1.740(3) ?
    C26 C27 . 1.392(5) ?
    C26 H26 . 0.9300 ?
    C27 C28 . 1.354(5) ?
    C27 H27 . 0.9300 ?
    C28 C29 . 1.352(5) ?
    C28 H28 . 0.9300 ?
    C29 C30 . 1.365(4) ?
    C29 H29 . 0.9300 ?
    C30 H30 . 0.9300 ?
    N1 S1 . 1.663(2) ?
    O1 S1 . 1.427(2) ?
    O2 S1 . 1.417(2) ?
loop_
    _geom_angle_atom_site_label_1
    _geom_angle_atom_site_label_2
    _geom_angle_atom_site_label_3
    _geom_angle_site_symmetry_1
    _geom_angle_site_symmetry_3
    _geom_angle
    _geom_angle_publ_flag
    C2 C1 C6 . . 119.5(3) ?
    C2 C1 H1 . . 120.3 ?
    C6 C1 H1 . . 120.3 ?
    C1 C2 C3 . . 120.7(3) ?
    C1 C2 H2 . . 119.6 ?
    C3 C2 H2 . . 119.6 ?
    C4 C3 C2 . . 121.7(3) ?
    C4 C3 H3 . . 119.1 ?
    C2 C3 H3 . . 119.1 ?
    C3 C4 C5 . . 117.7(3) ?
    C3 C4 H4 . . 121.1 ?
    C5 C4 H4 . . 121.1 ?
    C4 C5 C6 . . 121.6(3) ?
    C4 C5 N1 . . 129.5(3) ?
    C6 C5 N1 . . 108.8(2) ?
    C1 C6 C5 . . 118.7(3) ?
    C1 C6 C7 . . 133.8(2) ?
    C5 C6 C7 . . 107.4(2) ?
    C8 C7 C12 . . 120.3(2) ?
    C8 C7 C6 . . 107.9(2) ?
    C12 C7 C6 . . 131.9(2) ?
    C9 C8 C7 . . 123.5(2) ?
    C9 C8 N1 . . 127.9(2) ?
    C7 C8 N1 . . 108.6(2) ?
    C10 C9 C8 . . 114.5(2) ?
    C10 C9 H9 . . 122.8 ?
    C8 C9 H9 . . 122.8 ?
    O3 C10 C9 . . 123.7(2) ?
    O3 C10 C11 . . 111.6(2) ?
    C9 C10 C11 . . 124.8(3) ?
    C12 C11 C10 . . 119.9(2) ?
    C12 C11 C13 . . 134.6(2) ?
    C10 C11 C13 . . 105.5(2) ?
    C11 C12 C7 . . 117.1(2) ?
    C11 C12 C19 . . 120.3(2) ?
    C7 C12 C19 . . 122.6(2) ?
    C14 C13 C18 . . 117.9(3) ?
    C14 C13 C11 . . 106.0(2) ?
    C18 C13 C11 . . 136.1(3) ?
    C15 C14 C13 . . 124.7(3) ?
    C15 C14 O3 . . 123.9(3) ?
    C13 C14 O3 . . 111.3(3) ?
    C16 C15 C14 . . 115.7(3) ?
    C16 C15 H15 . . 122.1 ?
    C14 C15 H15 . . 122.1 ?
    C15 C16 C17 . . 121.9(3) ?
    C15 C16 H16 . . 119.0 ?
    C17 C16 H16 . . 119.0 ?
    C18 C17 C16 . . 121.3(3) ?
    C18 C17 H17 . . 119.4 ?
    C16 C17 H17 . . 119.4 ?
    C17 C18 C13 . . 118.4(3) ?
    C17 C18 H18 . . 120.8 ?
    C13 C18 H18 . . 120.8 ?
    C24 C19 C20 . . 117.8(2) ?
    C24 C19 C12 . . 120.0(2) ?
    C20 C19 C12 . . 122.1(2) ?
    C21 C20 C19 . . 119.9(2) ?
    C21 C20 H20 . . 120.0 ?
    C19 C20 H20 . . 120.0 ?
    C22 C21 C20 . . 121.6(3) ?
    C22 C21 H21 . . 119.2 ?
    C20 C21 H21 . . 119.2 ?
    C21 C22 C23 . . 119.6(3) ?
    C21 C22 H22 . . 120.2 ?
    C23 C22 H22 . . 120.2 ?
    C24 C23 C22 . . 120.3(3) ?
    C24 C23 H23 . . 119.9 ?
    C22 C23 H23 . . 119.9 ?
    C23 C24 C19 . . 120.8(3) ?
    C23 C24 H24 . . 119.6 ?
    C19 C24 H24 . . 119.6 ?
    C30 C25 C26 . . 120.0(3) ?
    C30 C25 S1 . . 118.9(2) ?
    C26 C25 S1 . . 121.1(2) ?
    C25 C26 C27 . . 118.8(3) ?
    C25 C26 H26 . . 120.6 ?
    C27 C26 H26 . . 120.6 ?
    C28 C27 C26 . . 119.9(3) ?
    C28 C27 H27 . . 120.1 ?
    C26 C27 H27 . . 120.1 ?
    C29 C28 C27 . . 121.2(4) ?
    C29 C28 H28 . . 119.4 ?
    C27 C28 H28 . . 119.4 ?
    C28 C29 C30 . . 120.4(4) ?
    C28 C29 H29 . . 119.8 ?
    C30 C29 H29 . . 119.8 ?
    C29 C30 C25 . . 119.7(3) ?
    C29 C30 H30 . . 120.1 ?
    C25 C30 H30 . . 120.1 ?
    C5 N1 C8 . . 107.3(2) ?
    C5 N1 S1 . . 122.09(19) ?
    C8 N1 S1 . . 122.47(18) ?
    C10 O3 C14 . . 105.5(2) ?
    O2 S1 O1 . . 119.98(13) ?
    O2 S1 N1 . . 106.63(13) ?
    O1 S1 N1 . . 106.34(13) ?
    O2 S1 C25 . . 108.57(14) ?
    O1 S1 C25 . . 108.66(13) ?
    N1 S1 C25 . . 105.76(11) ?
loop_
    _geom_torsion_atom_site_label_1
    _geom_torsion_atom_site_label_2
    _geom_torsion_atom_site_label_3
    _geom_torsion_atom_site_label_4
    _geom_torsion_site_symmetry_1
    _geom_torsion_site_symmetry_2
    _geom_torsion_site_symmetry_3
    _geom_torsion_site_symmetry_4
    _geom_torsion
    _geom_torsion_publ_flag
    C6 C1 C2 C3 . . . . -0.9(4) ?
    C1 C2 C3 C4 . . . . 0.6(5) ?
    C2 C3 C4 C5 . . . . 0.4(4) ?
    C3 C4 C5 C6 . . . . -1.1(4) ?
    C3 C4 C5 N1 . . . . -177.3(3) ?
    C2 C1 C6 C5 . . . . 0.2(4) ?
    C2 C1 C6 C7 . . . . 177.5(3) ?
    C4 C5 C6 C1 . . . . 0.8(4) ?
    N1 C5 C6 C1 . . . . 177.7(2) ?
    C4 C5 C6 C7 . . . . -177.2(2) ?
    N1 C5 C6 C7 . . . . -0.2(3) ?
    C1 C6 C7 C8 . . . . -177.7(3) ?
    C5 C6 C7 C8 . . . . -0.2(3) ?
    C1 C6 C7 C12 . . . . 1.5(5) ?
    C5 C6 C7 C12 . . . . 179.0(2) ?
    C12 C7 C8 C9 . . . . -0.9(4) ?
    C6 C7 C8 C9 . . . . 178.4(2) ?
    C12 C7 C8 N1 . . . . -178.8(2) ?
    C6 C7 C8 N1 . . . . 0.5(3) ?
    C7 C8 C9 C10 . . . . 0.4(4) ?
    N1 C8 C9 C10 . . . . 177.9(2) ?
    C8 C9 C10 O3 . . . . 179.7(2) ?
    C8 C9 C10 C11 . . . . 0.1(4) ?
    O3 C10 C11 C12 . . . . -179.8(2) ?
    C9 C10 C11 C12 . . . . -0.1(4) ?
    O3 C10 C11 C13 . . . . 1.3(3) ?
    C9 C10 C11 C13 . . . . -179.0(2) ?
    C10 C11 C12 C7 . . . . -0.4(3) ?
    C13 C11 C12 C7 . . . . 178.1(2) ?
    C10 C11 C12 C19 . . . . 177.0(2) ?
    C13 C11 C12 C19 . . . . -4.5(4) ?
    C8 C7 C12 C11 . . . . 0.9(3) ?
    C6 C7 C12 C11 . . . . -178.3(2) ?
    C8 C7 C12 C19 . . . . -176.5(2) ?
    C6 C7 C12 C19 . . . . 4.4(4) ?
    C12 C11 C13 C14 . . . . 179.9(3) ?
    C10 C11 C13 C14 . . . . -1.4(3) ?
    C12 C11 C13 C18 . . . . -0.5(5) ?
    C10 C11 C13 C18 . . . . 178.1(3) ?
    C18 C13 C14 C15 . . . . 0.4(4) ?
    C11 C13 C14 C15 . . . . 180.0(3) ?
    C18 C13 C14 O3 . . . . -178.6(2) ?
    C11 C13 C14 O3 . . . . 1.1(3) ?
    C13 C14 C15 C16 . . . . -0.5(4) ?
    O3 C14 C15 C16 . . . . 178.3(2) ?
    C14 C15 C16 C17 . . . . -0.1(5) ?
    C15 C16 C17 C18 . . . . 0.8(5) ?
    C16 C17 C18 C13 . . . . -0.9(4) ?
    C14 C13 C18 C17 . . . . 0.4(4) ?
    C11 C13 C18 C17 . . . . -179.1(3) ?
    C11 C12 C19 C24 . . . . -77.7(3) ?
    C7 C12 C19 C24 . . . . 99.5(3) ?
    C11 C12 C19 C20 . . . . 100.7(3) ?
    C7 C12 C19 C20 . . . . -82.1(3) ?
    C24 C19 C20 C21 . . . . 0.0(4) ?
    C12 C19 C20 C21 . . . . -178.5(2) ?
    C19 C20 C21 C22 . . . . 0.2(4) ?
    C20 C21 C22 C23 . . . . -0.5(5) ?
    C21 C22 C23 C24 . . . . 0.7(5) ?
    C22 C23 C24 C19 . . . . -0.6(5) ?
    C20 C19 C24 C23 . . . . 0.2(4) ?
    C12 C19 C24 C23 . . . . 178.7(3) ?
    C30 C25 C26 C27 . . . . 0.0(4) ?
    S1 C25 C26 C27 . . . . -179.2(2) ?
    C25 C26 C27 C28 . . . . 0.5(5) ?
    C26 C27 C28 C29 . . . . -1.2(5) ?
    C27 C28 C29 C30 . . . . 1.2(6) ?
    C28 C29 C30 C25 . . . . -0.6(5) ?
    C26 C25 C30 C29 . . . . 0.0(4) ?
    S1 C25 C30 C29 . . . . 179.2(2) ?
    C4 C5 N1 C8 . . . . 177.2(3) ?
    C6 C5 N1 C8 . . . . 0.6(3) ?
    C4 C5 N1 S1 . . . . -33.7(4) ?
    C6 C5 N1 S1 . . . . 149.69(18) ?
    C9 C8 N1 C5 . . . . -178.4(2) ?
    C7 C8 N1 C5 . . . . -0.7(3) ?
    C9 C8 N1 S1 . . . . 32.6(3) ?
    C7 C8 N1 S1 . . . . -149.66(18) ?
    C9 C10 O3 C14 . . . . 179.7(2) ?
    C11 C10 O3 C14 . . . . -0.7(3) ?
    C15 C14 O3 C10 . . . . -179.2(3) ?
    C13 C14 O3 C10 . . . . -0.3(3) ?
    C5 N1 S1 O2 . . . . 171.21(19) ?
    C8 N1 S1 O2 . . . . -44.3(2) ?
    C5 N1 S1 O1 . . . . 42.1(2) ?
    C8 N1 S1 O1 . . . . -173.43(19) ?
    C5 N1 S1 C25 . . . . -73.3(2) ?
    C8 N1 S1 C25 . . . . 71.2(2) ?
    C30 C25 S1 O2 . . . . -167.4(2) ?
    C26 C25 S1 O2 . . . . 11.8(3) ?
    C30 C25 S1 O1 . . . . -35.4(3) ?
    C26 C25 S1 O1 . . . . 143.8(2) ?
    C30 C25 S1 N1 . . . . 78.5(2) ?
    C26 C25 S1 N1 . . . . -102.3(2) ?
loop_
    _geom_hbond_atom_site_label_D
    _geom_hbond_atom_site_label_H
    _geom_hbond_atom_site_label_A
    _geom_hbond_site_symmetry_A
    _geom_hbond_distance_DH
    _geom_hbond_distance_HA
    _geom_hbond_distance_DA
    _geom_hbond_angle_DHA
    C4 H4 O1 ----- 0.93 2.34 2.924(4) 121
    C9 H9 O2 ----- 0.93 2.34 2.926(3) 121
    C2 H2 O3 1_455 0.93 2.57 3.464(4) 160
    C17 H17 Cg4 4_656 0.93 2.81 3.683(3) 156
    C22 H22 Cg3 4_556 0.93 2.95 3.722(3) 141
_iucr_refine_instructions_details
;
TITL CARB3 in P2(1)2(1)2(1)
REM  transformed to space group :
CELL   0.71073 10.6461 11.8994 18.2418   90.000   90.000   90.000
ZERR   4        0.0010  0.0011  0.0016    0.000    0.000    0.000
LATT  -1
SYMM  1/2 - X, - Y, 1/2 + Z
SYMM  1/2 + X, 1/2 - Y, - Z
SYMM  - X, 1/2 + Y, 1/2 - Z
SFAC  C    H    N    O    S
UNIT  120  76   4    12   4
MERG   2
FMAP   2
PLAN   20
ACTA
DFIX 1.00 0.01 C21 C22
BOND   $H
CONF
L.S.  10
WGHT    0.048800
FVAR       0.13123
C1    1   -0.009290    0.657652    0.592950    11.00000    0.04880    0.05023 =
         0.06486    0.00017   -0.00086    0.00222
AFIX  43
H1    2   -0.020156    0.710705    0.629845    11.00000   -1.20000
AFIX   0
C2    1   -0.111427    0.606685    0.561578    11.00000    0.04975    0.06097 =
         0.08953    0.00202   -0.00769    0.00596
AFIX  43
H2    2   -0.191739    0.624624    0.577868    11.00000   -1.20000
AFIX   0
C3    1   -0.096388    0.528846    0.505944    11.00000    0.06031    0.05947 =
         0.08931   -0.00468   -0.01971   -0.00232
AFIX  43
H3    2   -0.167180    0.495929    0.485179    11.00000   -1.20000
AFIX   0
C4    1    0.019036    0.499256    0.480869    11.00000    0.07859    0.04734 =
         0.06235   -0.00808   -0.01420    0.00045
AFIX  43
H4    2    0.028248    0.447151    0.443252    11.00000   -1.20000
AFIX   0
C5    1    0.122669    0.549327    0.513229    11.00000    0.05972    0.03954 =
         0.04632    0.00296   -0.00432    0.00384
C6    1    0.109775    0.629640    0.569370    11.00000    0.04829    0.03702 =
         0.04036    0.00783   -0.00197    0.00038
C7    1    0.234943    0.668733    0.588133    11.00000    0.05043    0.03370 =
         0.03527    0.00282    0.00238    0.00364
C8    1    0.321203    0.611377    0.543351    11.00000    0.05834    0.03535 =
         0.03454    0.00277    0.00850    0.00073
C9    1    0.449214    0.629959    0.545354    11.00000    0.05987    0.04308 =
         0.04995   -0.00103    0.01700    0.00387
AFIX  43
H9    2    0.505411    0.591843    0.515266    11.00000   -1.20000
AFIX   0
C10   1    0.486769    0.709501    0.595526    11.00000    0.04439    0.04597 =
         0.04619    0.00449    0.00472    0.00068
C11   1    0.405924    0.768693    0.641929    11.00000    0.04689    0.03611 =
         0.04091    0.00471    0.00237    0.00240
C12   1    0.277277    0.748814    0.639112    11.00000    0.05424    0.03414 =
         0.03268    0.00261    0.00279    0.00689
C13   1    0.485222    0.843264    0.683417    11.00000    0.05155    0.04369 =
         0.04041    0.00599    0.00021    0.00001
C14   1    0.606967    0.821721    0.660499    11.00000    0.05666    0.04328 =
         0.05385    0.00365   -0.00103   -0.00144
C15   1    0.712151    0.875499    0.686797    11.00000    0.05306    0.06042 =
         0.07646    0.00494   -0.00244   -0.00773
AFIX  43
H15   2    0.792470    0.858172    0.670238    11.00000   -1.20000
AFIX   0
C16   1    0.691026    0.956123    0.738884    11.00000    0.06904    0.05651 =
         0.07876    0.00282   -0.01478   -0.01504
AFIX  43
H16   2    0.759099    0.994866    0.758431    11.00000   -1.20000
AFIX   0
C17   1    0.571374    0.981634    0.763283    11.00000    0.07969    0.04655 =
         0.06142   -0.00395   -0.01168   -0.00678
AFIX  43
H17   2    0.560750    1.037603    0.798322    11.00000   -1.20000
AFIX   0
C18   1    0.467364    0.925594    0.736613    11.00000    0.06267    0.04494 =
         0.05870    0.00219   -0.00053    0.00144
AFIX  43
H18   2    0.387304    0.942462    0.753787    11.00000   -1.20000
AFIX   0
C19   1    0.191154    0.807278    0.690744    11.00000    0.04450    0.03567 =
         0.04128   -0.00104   -0.00142    0.00186
C20   1    0.121014    0.900332    0.669974    11.00000    0.05567    0.04812 =
         0.04819    0.00500    0.00132    0.00282
AFIX  43
H20   2    0.125502    0.926990    0.622122    11.00000   -1.20000
AFIX   0
C21   1    0.044657    0.953204    0.720395    11.00000    0.05573    0.04392 =
         0.07807   -0.00543    0.00255    0.01509
AFIX  43
H21   2   -0.002098    1.015341    0.705848    11.00000   -1.20000
AFIX   0
C22   1    0.036240    0.917382    0.789519    11.00000    0.07022    0.06485 =
         0.05053   -0.01215    0.01105    0.01540
AFIX  43
H22   2   -0.015331    0.954647    0.822722    11.00000   -1.20000
AFIX   0
C23   1    0.104131    0.825208    0.811355    11.00000    0.08526    0.08332 =
         0.04382    0.00460    0.01151    0.02128
AFIX  43
H23   2    0.097804    0.799503    0.859359    11.00000   -1.20000
AFIX   0
C24   1    0.181233    0.770877    0.762693    11.00000    0.06812    0.05842 =
         0.04203    0.00445    0.00768    0.01608
AFIX  43
H24   2    0.227403    0.708896    0.778133    11.00000   -1.20000
AFIX   0
C25   1    0.316980    0.327721    0.541428    11.00000    0.05523    0.04025 =
         0.05233   -0.01139    0.00502    0.00424
C26   1    0.428031    0.307252    0.578633    11.00000    0.06047    0.06517 =
         0.07427   -0.02076   -0.00765    0.00942
AFIX  43
H26   2    0.502353    0.341714    0.564059    11.00000   -1.20000
AFIX   0
C27   1    0.426482    0.234217    0.638210    11.00000    0.10174    0.06747 =
         0.07316   -0.01882   -0.03379    0.03444
AFIX  43
H27   2    0.500001    0.219918    0.664117    11.00000   -1.20000
AFIX   0
C28   1    0.317669    0.184010    0.658376    11.00000    0.13098    0.05982 =
         0.08100    0.00686    0.00430    0.02169
AFIX  43
H28   2    0.317589    0.134246    0.697687    11.00000   -1.20000
AFIX   0
C29   1    0.209146    0.204951    0.622371    11.00000    0.09661    0.06600 =
         0.10845    0.02677    0.01179    0.00534
AFIX  43
H29   2    0.135169    0.170662    0.637697    11.00000   -1.20000
AFIX   0
C30   1    0.207456    0.276108    0.563658    11.00000    0.06823    0.05396 =
         0.08353    0.01013    0.00137    0.00612
AFIX  43
H30   2    0.132750    0.289704    0.538766    11.00000   -1.20000
AFIX   0
N1    3    0.253082    0.537252    0.495962    11.00000    0.06517    0.04272 =
         0.04119   -0.00692    0.00383    0.00121
O1    4    0.225047    0.373141    0.413983    11.00000    0.11275    0.06438 =
         0.05170   -0.02232   -0.01231    0.00487
O2    4    0.438041    0.439833    0.443848    11.00000    0.08666    0.07177 =
         0.08012   -0.01824    0.04699   -0.00493
O3    4    0.609665    0.739943    0.606314    11.00000    0.04872    0.05556 =
         0.06754   -0.00238    0.00908   -0.00136
S1    5    0.312939    0.416736    0.465769    11.00000    0.07939    0.04988 =
         0.04552   -0.01147    0.01356    0.00115
HKLF 4
REM  CARB3 in P2(1)2(1)2(1)
REM R1 =  0.0424 for   3194 Fo > 4sig(Fo)  and  0.0933 for all   5055 data
REM    316 parameters refined using      1 restraints
END
;
data_global
_journal_date_recd_electronic     2016-10-09
_journal_date_accepted     2016-10-20
_journal_name_full     'Acta Crystallographica, Section E'
_journal_year     2016
_journal_volume     72
_journal_issue     12
_journal_page_first     1744
_journal_page_last     1750
_journal_paper_category     GO
_journal_paper_doi     10.1107/S2056989016016819
_journal_coeditor_code     SU5330
_publ_contact_author_name     'K. Sethusankar'
_publ_contact_author_address
;
   Department of Physics
   RKM Vivekananda College (Autonomous)
   Chennai 600 004
   India
;
_publ_contact_author_email     'ksethusankar@yahoo.co.in'
_publ_contact_author_fax     '044 091 2499 3057'
_publ_contact_author_phone     '044 091 24484170'
_publ_section_title
;\
Crystal structures of three carbazole derivatives:
12-ethyl-7-phenylsulfonyl-7<i>H</i>-benzofuro[2,3-<i>b</i>]carbazole, (1),
2-(4,5-dimethoxy-2-nitrophenyl)-4-hydroxy-9-phenylsulfonyl-9<i>H</i>-\
carbazole-3-carbaldehyde, (2), and
12-phenyl-7-phenylsulfonyl-7<i>H</i>-benzofuro[2,3-<i>b</i>]carbazole, (3)
;
_publ_section_title_footnote     .
loop_
    _publ_author_name
    _publ_author_address
    'Rajeswari Gangadharan'
;  Department of Physics
   Ethiraj College for Women (Autonomous)
   Chennai 600 008
   India
;
    'P. Narayanan'
;  Department of Physics
   RKM Vivekananda College (Autonomous)
   Chennai 600 004
   India
;
    'K. Sethusankar'
;  Department of Physics
   RKM Vivekananda College (Autonomous)
   Chennai 600 004
   India
;
    'Velu Saravanan'
; Department of Organic Chemistry
   University of Madras
   Guindy Campus
   Chennai 600 025
   India
;
    'Arasambattu K. Mohanakrishnan'
;  Department of Organic Chemistry
   University of Madras
   Guindy Campus
   Chennai 600 025
   India
;
_publ_section_synopsis
;
The title compounds are carbazole derivatives. In all three compounds, the
carbazole skeleton is essentially planar. In two of the compounds, a
benzofuran moiety is fused with a carbazole unit. Intermolecular C---H...O
hydrogen bonds give rise to <i>R</i>~2~^2^(12) inversion dimers in one
compound, and to <i>R</i>~4~^4^(40) ring motifs and <i>R</i>~2~^2^(24)
inversion dimers in a second compound. In the crystal of the third compound,
C---H...O hydrogen bonds link the molecules to form chains running parallel to
the <i>a</i> axis.
;
