# Supplementary material for: Crystal structures of three carbazole derivatives: 12-ethyl-7-phenyl­sulfonyl-7H-benzofuro[2,3-b]carbazole, (1), 2-(4,5-dimeth­oxy-2-nitro­phen­yl)-4-hy­droxy-9-phenyl­sulfonyl-9H-carbazole-3-carbaldehyde, (2), and 12-phenyl-7-phenyl­sulfonyl-7H-benzofuro[2,3-b]carbazole, (3)
Source: Acta Crystallogr E Crystallogr Commun. 2016 Nov 4;72(Pt 12):1744–50. doi: 10.1107/S2056989016016819 (PMC5137599; doi:10.1107/S2056989016016819)
Supplement: Supplementary file 4 [file e-72-01744-3sup4.cml]

<?xml version="1.0" encoding="UTF-8"?>
<cml convention="cmlDict:cmllite" xmlns="http://www.xml-cml.org/schema" xmlns:cmlDict="http://www.xml-cml.org/dictionary/cml/" xmlns:nameDict="http://www.xml-cml.org/dictionary/cml/name/">
  <molecule id="m1">
    <name dictRef="nameDict:unknown">12-phenyl-7-(phenylsulfonyl)-7H-benzofuro[2,3-b]carbazole</name>
    <atomArray>
      <atom id="a1" elementType="C" hydrogenCount="0">
        <label value="1" dictRef="cmlDict:locant"/>
      </atom>
      <atom id="a2" elementType="C">
        <label value="2" dictRef="cmlDict:locant"/>
      </atom>
      <atom id="a3" elementType="C">
        <label value="3" dictRef="cmlDict:locant"/>
      </atom>
      <atom id="a4" elementType="C">
        <label value="4" dictRef="cmlDict:locant"/>
      </atom>
      <atom id="a5" elementType="C">
        <label value="5" dictRef="cmlDict:locant"/>
      </atom>
      <atom id="a6" elementType="C">
        <label value="6" dictRef="cmlDict:locant"/>
      </atom>
      <atom id="a69" elementType="H"/>
      <atom id="a70" elementType="H"/>
      <atom id="a71" elementType="H"/>
      <atom id="a72" elementType="H"/>
      <atom id="a73" elementType="H"/>
      <atom id="a7" elementType="C" hydrogenCount="0">
        <label value="1" dictRef="cmlDict:locant"/>
      </atom>
      <atom id="a8" elementType="C">
        <label value="2" dictRef="cmlDict:locant"/>
      </atom>
      <atom id="a9" elementType="C">
        <label value="3" dictRef="cmlDict:locant"/>
      </atom>
      <atom id="a10" elementType="C">
        <label value="4" dictRef="cmlDict:locant"/>
      </atom>
      <atom id="a11" elementType="C">
        <label value="5" dictRef="cmlDict:locant"/>
      </atom>
      <atom id="a12" elementType="C">
        <label value="6" dictRef="cmlDict:locant"/>
      </atom>
      <atom id="a74" elementType="H"/>
      <atom id="a75" elementType="H"/>
      <atom id="a76" elementType="H"/>
      <atom id="a77" elementType="H"/>
      <atom id="a78" elementType="H"/>
      <atom id="a13" elementType="S" hydrogenCount="0"/>
      <atom id="a14" elementType="O" hydrogenCount="0">
        <label value="O" dictRef="cmlDict:locant"/>
      </atom>
      <atom id="a15" elementType="O" hydrogenCount="0">
        <label value="O'" dictRef="cmlDict:locant"/>
      </atom>
      <atom id="a49" elementType="C">
        <label value="1" dictRef="cmlDict:locant"/>
      </atom>
      <atom id="a50" elementType="C">
        <label value="2" dictRef="cmlDict:locant"/>
      </atom>
      <atom id="a51" elementType="C">
        <label value="3" dictRef="cmlDict:locant"/>
      </atom>
      <atom id="a52" elementType="C">
        <label value="4" dictRef="cmlDict:locant"/>
      </atom>
      <atom id="a53" elementType="C" hydrogenCount="0">
        <label value="4a" dictRef="cmlDict:locant"/>
      </atom>
      <atom id="a54" elementType="O" hydrogenCount="0">
        <label value="5" dictRef="cmlDict:locant"/>
        <label value="O" dictRef="cmlDict:locant"/>
      </atom>
      <atom id="a55" elementType="C" hydrogenCount="0">
        <label value="5a" dictRef="cmlDict:locant"/>
      </atom>
      <atom id="a56" elementType="C">
        <label value="6" dictRef="cmlDict:locant"/>
      </atom>
      <atom id="a57" elementType="C" hydrogenCount="0">
        <label value="6a" dictRef="cmlDict:locant"/>
      </atom>
      <atom id="a58" elementType="N" hydrogenCount="0">
        <label value="7" dictRef="cmlDict:locant"/>
        <label value="N" dictRef="cmlDict:locant"/>
      </atom>
      <atom id="a59" elementType="C" hydrogenCount="0">
        <label value="7a" dictRef="cmlDict:locant"/>
      </atom>
      <atom id="a60" elementType="C">
        <label value="8" dictRef="cmlDict:locant"/>
      </atom>
      <atom id="a61" elementType="C">
        <label value="9" dictRef="cmlDict:locant"/>
      </atom>
      <atom id="a62" elementType="C">
        <label value="10" dictRef="cmlDict:locant"/>
      </atom>
      <atom id="a63" elementType="C">
        <label value="11" dictRef="cmlDict:locant"/>
      </atom>
      <atom id="a64" elementType="C" hydrogenCount="0">
        <label value="11a" dictRef="cmlDict:locant"/>
      </atom>
      <atom id="a65" elementType="C" hydrogenCount="0">
        <label value="11b" dictRef="cmlDict:locant"/>
      </atom>
      <atom id="a66" elementType="C" hydrogenCount="0">
        <label value="12" dictRef="cmlDict:locant"/>
      </atom>
      <atom id="a67" elementType="C" hydrogenCount="0">
        <label value="12a" dictRef="cmlDict:locant"/>
      </atom>
      <atom id="a68" elementType="C" hydrogenCount="0">
        <label value="12b" dictRef="cmlDict:locant"/>
      </atom>
      <atom id="a79" elementType="H"/>
      <atom id="a80" elementType="H"/>
      <atom id="a81" elementType="H"/>
      <atom id="a82" elementType="H"/>
      <atom id="a83" elementType="H"/>
      <atom id="a84" elementType="H"/>
      <atom id="a85" elementType="H"/>
      <atom id="a86" elementType="H"/>
      <atom id="a87" elementType="H"/>
    </atomArray>
    <bondArray>
      <bond id="a1_a2" atomRefs2="a1 a2" order="D"/>
      <bond id="a2_a3" atomRefs2="a2 a3" order="S"/>
      <bond id="a3_a4" atomRefs2="a3 a4" order="D"/>
      <bond id="a4_a5" atomRefs2="a4 a5" order="S"/>
      <bond id="a5_a6" atomRefs2="a5 a6" order="D"/>
      <bond id="a6_a1" atomRefs2="a6 a1" order="S"/>
      <bond id="a2_a69" atomRefs2="a2 a69" order="S"/>
      <bond id="a3_a70" atomRefs2="a3 a70" order="S"/>
      <bond id="a4_a71" atomRefs2="a4 a71" order="S"/>
      <bond id="a5_a72" atomRefs2="a5 a72" order="S"/>
      <bond id="a6_a73" atomRefs2="a6 a73" order="S"/>
      <bond id="a7_a8" atomRefs2="a7 a8" order="D"/>
      <bond id="a8_a9" atomRefs2="a8 a9" order="S"/>
      <bond id="a9_a10" atomRefs2="a9 a10" order="D"/>
      <bond id="a10_a11" atomRefs2="a10 a11" order="S"/>
      <bond id="a11_a12" atomRefs2="a11 a12" order="D"/>
      <bond id="a12_a7" atomRefs2="a12 a7" order="S"/>
      <bond id="a8_a74" atomRefs2="a8 a74" order="S"/>
      <bond id="a9_a75" atomRefs2="a9 a75" order="S"/>
      <bond id="a10_a76" atomRefs2="a10 a76" order="S"/>
      <bond id="a11_a77" atomRefs2="a11 a77" order="S"/>
      <bond id="a12_a78" atomRefs2="a12 a78" order="S"/>
      <bond id="a13_a14" atomRefs2="a13 a14" order="D"/>
      <bond id="a13_a15" atomRefs2="a13 a15" order="D"/>
      <bond id="a7_a13" atomRefs2="a7 a13" order="S"/>
      <bond id="a56_a55" atomRefs2="a56 a55" order="D"/>
      <bond id="a55_a67" atomRefs2="a55 a67" order="S"/>
      <bond id="a67_a66" atomRefs2="a67 a66" order="D"/>
      <bond id="a66_a65" atomRefs2="a66 a65" order="S"/>
      <bond id="a65_a64" atomRefs2="a65 a64" order="S"/>
      <bond id="a64_a63" atomRefs2="a64 a63" order="S"/>
      <bond id="a63_a62" atomRefs2="a63 a62" order="D"/>
      <bond id="a62_a61" atomRefs2="a62 a61" order="S"/>
      <bond id="a61_a60" atomRefs2="a61 a60" order="D"/>
      <bond id="a60_a59" atomRefs2="a60 a59" order="S"/>
      <bond id="a64_a59" atomRefs2="a64 a59" order="D"/>
      <bond id="a59_a58" atomRefs2="a59 a58" order="S"/>
      <bond id="a58_a57" atomRefs2="a58 a57" order="S"/>
      <bond id="a56_a57" atomRefs2="a56 a57" order="S"/>
      <bond id="a65_a57" atomRefs2="a65 a57" order="D"/>
      <bond id="a68_a53" atomRefs2="a68 a53" order="D"/>
      <bond id="a54_a53" atomRefs2="a54 a53" order="S"/>
      <bond id="a52_a51" atomRefs2="a52 a51" order="D"/>
      <bond id="a51_a50" atomRefs2="a51 a50" order="S"/>
      <bond id="a50_a49" atomRefs2="a50 a49" order="D"/>
      <bond id="a49_a68" atomRefs2="a49 a68" order="S"/>
      <bond id="a53_a52" atomRefs2="a53 a52" order="S"/>
      <bond id="a67_a68" atomRefs2="a67 a68" order="S"/>
      <bond id="a54_a55" atomRefs2="a54 a55" order="S"/>
      <bond id="a49_a79" atomRefs2="a49 a79" order="S"/>
      <bond id="a50_a80" atomRefs2="a50 a80" order="S"/>
      <bond id="a51_a81" atomRefs2="a51 a81" order="S"/>
      <bond id="a52_a82" atomRefs2="a52 a82" order="S"/>
      <bond id="a56_a83" atomRefs2="a56 a83" order="S"/>
      <bond id="a60_a84" atomRefs2="a60 a84" order="S"/>
      <bond id="a61_a85" atomRefs2="a61 a85" order="S"/>
      <bond id="a62_a86" atomRefs2="a62 a86" order="S"/>
      <bond id="a63_a87" atomRefs2="a63 a87" order="S"/>
      <bond id="a13_a58" atomRefs2="a13 a58" order="S"/>
      <bond id="a1_a66" atomRefs2="a1 a66" order="S"/>
    </bondArray>
  </molecule>
</cml>
